# Supplementary material for: Metagenomic Analysis of Bacterial Communities of Antarctic Surface Snow
Source: Front Microbiol. 2016 Mar 31;7:398. doi: 10.3389/fmicb.2016.00398 (PMC4814470; doi:10.3389/fmicb.2016.00398)
Supplement: Supplementary file 3 [file Table3.XLSX]

## Sheet: Sheet1
Table S3. CRISPR arrays revealed by CRASS search tool
DR concensus	Ave. DR Length	# spacers found	Ave. SP Length	Homology to Genebank/CRISPR databases	# of mismatches	CRISPR system	Sequence motif	Structure	Superclass
Druzhnaja
ATTTCAATTCCAAAATGGTACGATTAGAAG	34	7	32	Runella slithyformis DSM 19594	11	no data	-	-	F
CCTCCGAGAACACCATCCAATACAACAAGGATTAAGACAATA	42	3	30	no			-	-	E
GTTGGAATTAGTCTATAAAAATACAATTTTGAAATCAATTCACAAC	46	12	29	Flavobacterium psychrophilum strain 3	17	II	-	-	-
GTCTCTTTTAATAGGGGCAAACAGTTGAATGGAAAC	36	4	41	no			motif15	-	F
ATTGCGGTCGCTCTTCGGGGCGATCGAGGATTGGAAC	37	3	37	Chamaesiphon minutus PCC 6605	13	I-C	-	-	C
ATCGCAATTGATTGGATTCCCTTTTAGGGATTGAAAC	37	7	35	no			-	-	E
AGTTTTAGAGCTGTGTTGTTTCGAATGGTTCCAAAACTATTG	42	3	24	Streptococcus thermophilus MN-ZLW-002	0	II-A	-	-	-
[G/A]TTCACTGCCGCACAGGCAGCTCAGAAA	28	6	32	Yersinia pseudotuberculosis str. PA3606	5	I-F	motif2	family6	B
Leningradskaja
GAACAAATACCAGCCCTGAATTCAAAGGGATTAAGAC	37	26	32	Candidatus Accumulibacter phosphatis clade IIA str. UW-1	9	no data	motif16	-	E
GGTTCGCCCGTCAGCGATGACGGGCGCGGATTGAAAC	37	25	34	no			-	-	C
GCAGGGACCATCCCCGCGTGTGCGGGGGAGCC	32	3	29	Streptomyces glaucescens strain GLA.O plasmid pSglau1	8		-	-	-
GTTCACTGCCGCATAGGCAGCTTAGAAA	28	9	32	Yersinia pseudotuberculosis str. PA3606	0	I-F	motif2	family6	B
ATTTCTGAGCTGCCTATGCGGCAGTGAAC	29	6	31	Desulfurispirillum indicum S5	0	I-F	-	-	-
AATATCGTGTTTTCTAATCTTTAATCAAACCACAAC	39	4	27	Flavobacterium columnare ATCC 49512	2	II	-	-	-
Mirnii
GAAAAGTATCGGCATCATCGCCGGAAATGAAAA	33	4	24	no			-	-	B
GCAGGAGGCACCTTCGCCGCCGATGCCATA	30	3	42	no			-	-	-
AAGTTCGCTGCCGCACACGCAGCTTAGAAA	30	3	30	Marinomonas mediterranea MMB-1	0	I-F	-	-	B
AAAAGAAGCCATAAGTCCCCCTAATATTAGA	31	3	27	no			-	-	-
GATGCGCTAGCCGACAAGGGTCTCGC	26	3	40	no			motif11	-	-
GCAGAGAGCCATCGTCGGAGATTACGGC	28	3	41	no			-	-	-
TCCATAGAGGACTTATTGTCTATATTCCTTCTTAGATATTTCTTAAA	47	3	27	no			-	-	-
GCGATCAGCGCTTTAGCCAGGGACCAGGGTGCAACA	36	4	21	no			-	-	-
GCAAATAATTTTAGAGTCTTTATTGAC	27	3	44	no			motif11	-	D
AACCAAAGCCCAAGTAGAGATATACGAATGTCGTACTTCCACGAG	45	3	26	no			-	-	-
ATATTGAGTTGTAATCTCATAACAAGCTGTTCTGAGCTTCCACAT	45	3	25	no			-	-	-
AATTACAAAACAACAAAAAACAACTACACAACAACTC	37	4	17	no			-	-	-
ATCGTTTCAATCCGCGCGCCCCGTGTGGGGCGCGACG	37	3	29	Selenomonas sputigena ATCC 35185	5	I-C	-	-	F
Progress
ATTTCAATTCCAAAATGGTACGATTAGAAG	30	95	35	Runella slithyformis DSM 19594	11	no data	-	-	A
GGATCGCCCGGCTTCAACGCCGGGCGTGGATTGAAAC	37	42	35	no			-	-	C
GTCGCAATCCCCAAATCCCGGTCTACGGGACTGAAAC	37	3	36	Cyanothece sp. PCC 7425	13	no data	motif4	-	E
CCAGCAAACCAACTTCCAGTAGAATAAGGATTAAGAC	37	45	37	no			-	-	E
GTTGGGAATTATAAGCTAAAATACAATTTTGAAAGCAATTCACAAC	46	109	29	Flavobacterium psychrophilum strain 3	1	II	-	-	-
GCTTCAATGGAGCCGCCCACCGAAGTGAGCGGAATGGAC	39	3	35	no			-	-	E
AATATCGTGTTTTCTAATCTTTAATCAAACCACAAC	36	36	29	Flavobacterium columnare ATCC 49512	2	II	-	-	F
ATTTCAATTCCTCAATGGTGCGATTAAAAG	30	12	35	Niastella koreensis GR20-10	6	?	-	-	A
GGGCCTATCCCCGCTCGCGCGGGGGAACC	29	6	31	Cronobacter sakazakii ES15	6	I-E	-	-	-
ATTGCATAAAAGCATCATCCATTAAAACAAGGATTAAGAC	40	3	31	Prevotella denticola F0289	17	no data	-	-	E
GTTGTGATTTGCTTTCAATTTCTGATCGGACGATCTTTGATAACAAC	47	9	29				-	-	-
TTAAACCTGAAACAAAATTTCAAACCTGAAACAAA	35	3	24				-	-	-
CTTAAAAATCAACTTCCATTAAAATAAGGATTGAAAC	37	10	36	Clostridium clariflavum DSM 19732	11	I-B	-	-	E
GTTCACTGCCGCACAGGCAGCTCAGAAA	30	4	30	Yersinia pseudotuberculosis str. PA3606	0	I-F	-	-	B
GCTTCAAAGCCTCTGAAACCCTTTTAGGGATTGAAAC	37	5	36				-	-	E
GACGAGTCGCAATCCTGCTTTTAACTGGAATATGCTTTTCTATA	44	3	32	no			-	-	-
GTTGTGACTGCTCTTATTTTGAAGGGTATAAACAAC	36	4	30	Flavobacterium branchiophilum FL-15	3	II	-	-	F
ATTCTTAAACATCATCCACAAGAATAAGGATTGAAAC	37	9	36	no			-	-	E
CTCGTTGTGGTTTGGTGACAGTCAGACCTAAGTACGTTCTTTGCAA	46	3	31	no			-	-	-
