# Supplementary material for: Metagenomic Analysis of Bacterial Communities of Antarctic Surface Snow
Source: Front Microbiol. 2016 Mar 31;7:398. doi: 10.3389/fmicb.2016.00398 (PMC4814470; doi:10.3389/fmicb.2016.00398)
Supplement: Supplementary file 5 [file Table6.XLSX]

## Sheet: Sheet1
Table S6. Blastn analysis of cluster consensus sequences of Flavobacterium psychrophilum
Hits to flavophages
Cluster name	GB number of hit	Cluster length	Hit length	N of mismatches	E-value	Persent of identity, %	Hit start alignment position	Hit end alignment position	3' flanking sequence	Blast homology	annotation of gene
druzhnaja 178 30	KM873719,2	30	47142	1	7e-10	96.6667	6518	6547	ATATTTTA	Flavobacterium phage FCL-2	hypothetical protein
progress 246 29	KM873719,2	30	47142	1	7e-10	96.6667	6518	6547	TAAAGGAA	Flavobacterium phage FCL-2	hypothetical protein
druzhnaja 396 3	AJ842011,2	30	36012	2	2e-07	93.3333	35027	35056	TATAGAAA	Bacteriophage 11b	modification methylase
leningradskaja 1116 83	KJ018210,1	30	42252	2	2e-07	93.3333	22792	22821	TATAGAAA	Flavobacterium sp, phage 1/32	tape measure protein
progress 1594 73	AJ842011,2	30	36012	2	2e-07	93.3333	35027	35056	ACAAAGGT	Bacteriophage 11b	modification methylase
progress 2154 1	KJ018210,1	30	46978	2	2e-07	93.3333	34911	34940	GTATTTTA	Flavobacterium phage 6H	intergenic region
leningradskaja 779 12	KM873719,2	29	47142	4	3e-09	100	4025	4049	GTGACTAG	Flavobacterium phage FCL-2	hypothetical protein
progress 3479 3	AJ842011,2	30	36012	4	0.01	86.6667	6486	6515	TATTACGC	Bacteriophage 11b	Phage terminase large subunit
progress 1823 2	KM873719,2	30	47142	5	2e-07	96.1538	46780	46805	AAACTACA	Flavobacterium phage FCL-2	hypothetical protein
progress 3758 12	KM873719,2	30	47142	5	0.0007	89.2857	12159	12186	TAATTGGT	Flavobacterium phage FCL-2	hypothetical protein
Hits to Flavobacterium chromosomes
Cluster name	GB number of hit	Cluster length	Hit length	N of mismatches	E-value	Persent of identity, %	Hit start alignment position	Hit end alignment position	3' flanking sequence	Blast homology	annotation of gene
leningradskaja_1580_24	NZ_JRHH01000003,1	29	856388	4	0.004	92.5926	614443	614469	CAGTTTTG	Flavobacterium aquatile LMG 4008	RNA helicase
leningradskaja_184_337	FQ859183,1	30	3559884	2	3e-05	93.3333	2562082	2562111	CATCTATA	Flavobacterium branchiophilum FL-15	hypothetical protein
progress_1712_17	FQ859183,1	30	3559884	4	0.001	92.8571	980633	980660	TTAAAGAA	Flavobacterium branchiophilum FL-15	intergenic
progress_3499_25	CP003222,2	30	3162432	2	3e-05	93.3333	1262031	1262060	AAAAAGCA	Flavobacterium columnare ATCC 49512	hypothetical protein
leningradskaja_779_12	CP003222,2	29	3162432	4	5e-07	100	1244832	1244856	CAATAGAT	Flavobacterium columnare ATCC 49512	hypothetical protein
leningradskaja_169_200	CP003222,2	30	3162432	5	0.004	92.5926	1338798	1338824	TGTTTTTA	Flavobacterium columnare ATCC 49512	transketolase
leningradskaja_747_87	HE774682,1	30	2993089	3	2e-06	96.4286	1117576	1117603	AGCGGTAA	Flavobacterium indicum GPTSA100-9	long repeat region
progress_1633_1	HE774682,1	30	2993089	5	0.004	92.5926	1515321	1515347	TAACTTCG	Flavobacterium indicum GPTSA100-9	sodium:proline symporter
leningradskaja_923_1	CP000685,1	21	6096872	2	0.002	100	3772625	3772643	GCATTTCT	Flavobacterium johnsoniae UW101	hypothetical protein
leningradskaja_259_84	CP000685,1	30	6096872	4	0.0005	92.8571	4224554	4224581	GACAGTAA	Flavobacterium johnsoniae UW101	hypothetical protein
progress_108_3	CP010798,1	30	2713070	4	0.001	92.8571	2471257	2471284	GTAACTAG	Flavobacterium psychrophilum strai 4	amidase
druzhnaja_70_58	CP010798,1	30	2713070	4	0.0005	92.8571	2471257	2471284	TTCTTTTT	Flavobacterium psychrophilum strai 4	amidase
progress_2154_1	Z_CP010276,1	30	2850620	2	3e-05	93.3333	945888	945917	TATCTAAT	Flavobacterium psychrophilum strai PG2	hypothetical protein
progress_2582_2	Z_CP010277,1	23	2806740	2	0.009	95.4545	1065939	1065960	CGCCAAGC	Flavobacterium psychrophilum strai VQ50	intergenic
progress_2989_3	Z_CP010277,1	30	2806740	4	0.001	92.8571	82867	82894	AAAATATT	Flavobacterium psychrophilum strai VQ50	exodeoxyribonuclease III
druzhnaja_2027_15	Z_CP010277,1	30	2806740	4	0.0005	92.8571	82867	82894	CCAAAACC	Flavobacterium psychrophilum strai VQ50	exodeoxyribonuclease III
leningradskaja_2200_1	Z_CP010277,1	23	2806740	5	0.009	100	2731723	2731740	AAGTATCG	Flavobacterium psychrophilum strai VQ50	intergenic
druzhnaja_2006_18	NZ_JPRL01000001,1	30	4284292	2	3e-05	93.3333	2965332	2965361	GTAAAAAT	Flavobacterium reichenbachii strain LMG 25512	aconitate hydratase
progress_2971_1	NZ_JPRL01000001,1	30	4284292	2	3e-05	93.3333	2965332	2965361	CAACTATT	Flavobacterium reichenbachii strain LMG 25512	aconitate hydratase
progress_3259_2	NZ_JPRL01000001,1	30	4284292	3	4e-08	100	1214918	1214944	TGAAAGCG	Flavobacterium reichenbachii strain LMG 25512	ATPase
leningradskaja_1821_77	NZ_JPRL01000001,1	30	4284292	4	0.0005	92.8571	675156	675183	ACAAAGGT	Flavobacterium reichenbachii strain LMG 25512	DEAD/DEAH box helicase
druzhnaja_2062_4	NZ_JPRL01000001,1	30	4284292	4	9e-06	96.2963	2871534	2871560	AAGCGTAT	Flavobacterium reichenbachii strain LMG 25512	hypothetical protein
progress_3049_11	NZ_JPRL01000001,1	30	4284292	4	9e-06	96.2963	2871534	2871560	GTGGAACA	Flavobacterium reichenbachii strain LMG 25512	hypothetical protein
progress_2298_2	NZ_JPRL01000001,1	25	4284292	5	0.0004	100	3832904	3832923	TGTTTTTA	Flavobacterium reichenbachii strain LMG 25512	TonB-dependent receptor
leningradskaja_577_24	NZ_JMLU01000001,1	30	402221	3	2e-06	96.4286	168168	168195	AGCGGTAA	Flavobacterium sasangense DSM 21067	hypothetical protein
progress_277_7	NZ_JYGZ01000001,1	30	787447	4	0.0005	92.8571	48442	48469	TAACTTCG	Flavobacterium sp, 316	T9SS domain-containing protein
leningradskaja_2118_783	NZ_JYGZ01000001,1	30	787447	5	0.004	92.5926	541539	541565	GCATTTCT	Flavobacterium sp, 316	Clp protease ClpB
progress_649_1	NZ_JQMS01000001,1	30	3790620	2	3e-05	93.3333	1355386	1355415	TGTTTTTA	Flavobacterium sp, 83 T410DRAFT	hypothetical protein
leningradskaja_2547_102	NZ_JSYM01000001,1	30	2092227	0	6e-10	100	1514248	1514277	TGTTTTTA	Flavobacterium sp, AED	hypothetical protein
druzhnaja_1270_31	NZ_JSYM01000001,1	30	2092227	1	1e-07	96.6667	621481	621510	AGCGGTAA	Flavobacterium sp, AED	hypothetical protein
druzhnaja_2068_112	NZ_JSYM01000001,1	30	2092227	1	2e-09	100	628137	628165	TAACTTCG	Flavobacterium sp, AED	intergenic
leningradskaja_2189_93	NZ_JSYM01000001,1	30	2092227	1	2e-09	100	628137	628165	GCATTTCT	Flavobacterium sp, AED	intergenic
progress_3060_1	NZ_JSYM01000001,1	30	2092227	1	2e-09	100	628137	628165	GACAGTAA	Flavobacterium sp, AED	intergenic
progress_1288_1	NZ_JSYM01000001,1	30	2092227	2	6e-07	96.5517	624155	624183	GTAACTAG	Flavobacterium sp, AED	hypothetical protein
progress_2177_1	NZ_JSYM01000001,1	30	2092227	3	2e-06	96.4286	615758	615785	TTCTTTTT	Flavobacterium sp, AED	hypothetical protein
leningradskaja_631_273	NZ_JSYM01000001,1	30	2092227	3	0.0001	93.1034	617392	617420	TATCTAAT	Flavobacterium sp, AED	hypothetical protein
leningradskaja_1930_2	NZ_JNCA01000001,1	23	480725	2	0.009	95.4545	306710	306731	CGCCAAGC	Flavobacterium sp, EM1321	hypothetical protein
leningradskaja_38_62	NZ_JSYP01000001,1	30	645287	1	1e-07	96.6667	358117	358146	AAAATATT	Flavobacterium sp, KMS	hypothetical protein
