# Supplementary material for: Metagenomic Analysis of Bacterial Communities of Antarctic Surface Snow
Source: Front Microbiol. 2016 Mar 31;7:398. doi: 10.3389/fmicb.2016.00398 (PMC4814470; doi:10.3389/fmicb.2016.00398)
Supplement: Supplementary file 6 [file DataSheet4.XLSX]

## Sheet: Sheet 1
DATASET S4 Cluster consensus sequences of CRISPR spacers of Flavobacterium psychrophillum, amplified from metagenomic samples of Antarctic snow. Sequences were used for comparison between stations and for BLASTn comparison with nt, ent_nt, and local databases.
Name of the sample	N of the cluster	Number of spacers in the cluster	Sequence of the cluster
Progress	1	5	ACTATTAGGATTGTTTACATTCGTGTCGAT
Progress	2	1	GGGCGAAGTTTGGAATACCGAAAAGACACA
Progress	3	1	CTAGATCGCCTGTGTGTCTTGTATTTGTGTGT
Progress	4	2	ACCCATCTTTACAGCTCCCAATC
Progress	5	47	AACAAGGACTTTCACAAAAGGAAATTGCCG
Progress	6	1	TACCCACTTATTCCTATTATTTCTTTACCT
Progress	7	2	TGGTGACGCTGTGTCTATTGAAGGGGGAAA
Progress	8	20	ATTCATGTCGTTAATCCACTTGTGTAAAGC
Progress	9	19	TTAGCAGTATAAATGTTCCCTAACGCATCG
Progress	10	1	CTTATAAGATTAGTATAATTTATATAAATA
Progress	11	1	TTTGTGAATTAGCAGGAAGGTACACTCGCT
Progress	12	1	ATGCATATTGATTTACTATTAAGGCAATT
Progress	13	1	TAAAGTTTGATCTATTAATTCGGTTCTATG
Progress	14	3	ACAAGTTCAGAGATTGCTGATTTAACCATC
Progress	15	130	TACAACGATGGCAACGAGTAAAATTTATCT
Progress	16	1	CAAAACTACCTGCTCTTTTATTATCTAACA
Progress	17	33	TTTTAGCGAGATCAGCATCTAACTTTGCCT
Progress	18	712	TAATTAACCATGTATTTGCGTGAACACGTG
Progress	19	1	CCAGCCATCCAAAGAATGACTTGATATCTT
Progress	20	2	ACATATGATATTGACATAAGATATTGACA
Progress	21	4	GGTAATCCTGCCAAACCTTAGAGAAATTGA
Progress	22	1	TGAAACAAAAAAACAATGTAAGTACCCCAA
Progress	23	1	GGAAAAGCTGAAGAAGATGGAAACAAAATT
Progress	24	1878	AAGCACGGATTTGATTAACTGGACAAAATT
Progress	25	229	AATGGTGATGGTTCTGAAATATCTCATTGG
Progress	26	5	TACAGGGTTGTCCAAGTTCAGTAGGTGGT
Progress	27	2	CTAACTGTTCGTTAAGATGTGCGAACTCGG
Progress	28	2	TCTGCGCTATGATTACATTTTCATCTTTTG
Progress	29	1	TGGCTTCTTCAGTATATTTTTTCACCCAG
Progress	30	1	GGAAACGTTTCTTGCATTCGTCCTGACTTT
Progress	31	16	GTATGCCTGTTGCTTTTGGCATTTGCTTAA
Progress	32	1	CGTCGAGGGGTTCTGTTGGGTTGGTTTGGT
Progress	33	2	TAAATTAGATTACCCGAAGGGAATTCCCTT
Progress	34	5	ACATTGATAACTCAGGAATCTTGAAAGTAA
Progress	35	1	TTAATGGAGGGCTTAATGGTTTAGCTCATAG
Progress	36	4	ACGCATAGTTAAAGGCTTTGCAAATGATGT
Progress	37	1	AAAAACTTAGAGACTAATGATGGCTAAAGT
Progress	38	1	GATATGCAAAATGCTCTCTAATTT
Progress	39	4	GGTTTCTTAGTTGTTTTAATACTTGTTTAT
Progress	40	1	CAGCGACGTTAATTGGCTTTATGCCGT
Progress	41	72	GGTTATCCATTAATTCCAGTTGTTGTGCAG
Progress	42	6	CAGCGGCAGGGGCTTCAAATAAAGGATTTT
Progress	43	1	AAAGTTCTTTGAGCAGTCAATCCATCAGGA
Progress	44	103	TAAAATTGTATTAATACTTAGTTTTTTGGT
Progress	45	4	ATTGAACCTCATTCAGCTGTAAGTTGGATA
Progress	46	4	TGTTTGCGGATGGATGGCAAAACTTCTGAT
Progress	47	5	AGAGTACAGAAGTTAAAAAAAAAGTGAAAA
Progress	48	2	GGTAACAACTACACCTTTCGGCCAATTGAT
Progress	49	7	AAATGGCTGGTTTTAGATCTAAAAAAGCA
Progress	50	52	TGTTTAATGCGGTTACAAATAAATACACAT
Progress	51	1	ATACCAGTTGTATTATCATTTAAAGAAAAG
Progress	52	1	CAAAATCATTCGAGCATGGAGTGGCTAC
Progress	53	2	TCTACTGGTCCTATTTGCAACGTTATAC
Progress	54	1	AGTACAAAGTAAATTGAACGTTCGAACCAT
Progress	55	1	CCCACTGTGCACCACGTATGCCAGTAACGT
Progress	56	6	TAATGCTTGTTTGATTTGTGGCAGTTCTGC
Progress	57	1	CTAATATTGTAGTTTTTTATTGTCGTAAG
Progress	58	216	TAATTTTTCTTTCATTATTTTTTCATTATT
Progress	59	2	AAGAAGTCCGAAAGTATCTTTAGTGTCAAT
Progress	60	3	TATTAGTTAGAGGATTGAGAAATACAGCCT
Progress	61	1	CAACTGACAATGCATCTTTACCAGATACGT
Progress	62	1	GTGTACATCGAGTTATTTACAGAGGCGAAA
Progress	63	7	CCGTTACAGCATCGTTGTAAGCTGTAAGTAA
Progress	64	5	TATCTGCATCAGCATCACCACTTCCAATGA
Progress	65	1	TTAATGTCTTTGTAGTTTGCCATTATTTCA
Progress	66	1	CGTTATTCATATCGGTAAAATTAAGAAGTA
Progress	67	1	TAGCCACTAAAGAAGTTAAAGCTTCTTTAG
Progress	68	1	CAATAACAAATATATTGGAATAGTCTTCAA
Progress	69	16	TCTGACTGGTTTGGTAAGGTATTTCGTCAA
Progress	70	1	GGTATTTGAAAGCTACGGAGAAAAAGAAAC
Progress	71	2	AGTAAATTAGTATTGCATGACGCTAATTTG
Progress	72	4	TTTTCCGCCAGTAAGGTGCAAAATAATTTT
Progress	73	12	ATACTTTGCTTGTTTTGAATTATTATATAT
Progress	74	5	TAGTGGCGTATGGAAAAAAACCCGGTGCAA
Progress	75	4	AAACATATAGATAACGATAGGACTA
Progress	76	1	TACTGGAGTAAATTATCTAAAGACGAGCAA
Progress	77	467	TAACTAACATAATTGTTACTAATTCCATTTG
Progress	78	5	CAGAATCAGTAAAATCTTCGTTATCACTTG
Progress	79	3	GTATCTAACAAACTCCTTAATTGCGTTTTC
Progress	80	28	CACTGCCTACTGATGAACAACTGATTGAAC
Progress	81	1	CCGGTTGGCGCGTTTCACCACCAGTGTGGA
Progress	82	1	ATGGTTACCAAAATGAATTAATACAGGAAT
Progress	83	2	ACGCGCGCGCATATCGTTTTAATCTTTCTT
Progress	84	1	GCTTGCTTGTTATTTAGAATCATTCTACAT
Progress	85	3	TAAAGATTACAAAGGAGGAACGGTTTCTAT
Progress	86	1	CGGGAATAAACCAAATGACAAAGATTTATC
Progress	87	1	ATGGAAACAATGGATTTGTGTAAGAATAT
Progress	88	17	GACGTCCCGCGCCTTCTCTTTTGCCTCCGT
Progress	89	1	TAGTGGCCGGGATCCTTCCCACCTTAGCCG
Progress	90	1	CGACACCTCCCATATTACCCTACATTAGT
Progress	91	350	TTCATGACTTACTTCTGTTTTGTAAGAAGT
Progress	92	4	ACTACCACGCAAAAGAGGCGGGTTGTGAGT
Progress	93	1	ATCTCCGCTTCCAGCTTGGCTGCAACTTTC
Progress	94	85	CCACATTACGCATCGAAGCTTCATCCATAG
Progress	95	3	TAAACGCTTGTATTAAAATAGCGTATCGTT
Progress	96	3	GAAATTCAAATGATTCAGCTCTTAGCCACC
Progress	97	1	CGTCCAATAGTAACTTGTTGATTCATCAA
Progress	98	1	GTGGATTGATAAGTCCGTTTTGACTTTT
Progress	99	2	TCACAAGCTCCAATGTCTGGCTTGTATGGC
Progress	100	2	CCCCGTTAAAGTCCGGGTAAAAAAGGCCCT
Progress	101	1	CCAAATTACCTGCGTATAACTGGGATAACA
Progress	102	5	TCACAACATACATCAAGTACGGCAACGGCT
Progress	103	1	AAAAGATTTATACTTGTTTTTTGCGTAAA
Progress	104	1	TGGATCAGTATGGAGTATTTTTTGCTTTTA
Progress	105	470	ATTATTGTTAGAATATAAAGCAATTGATTG
Progress	106	1	CATTAACCGTTACAAGCGTGGCTG
Progress	107	2	TGGGAGTAATAATTATCTTTCATATCCAT
Progress	108	3	CAAAAGGAAGCAATGCAGGTCCAGAAGTTG
Progress	109	1	TATGAGGCCTTGCTGAGAACCGTGCGGCTGGT
Progress	110	45	GTGTTTGTAATCCATTCAAAACCGTTCCAT
Progress	111	1	ATCAAAAGAATGTTCTATCGCCATAAAACT
Progress	112	1	TGTATTCACGAAGTTCACAACCTCGCAAAG
Progress	113	8	GGAAAATAGCGTAACATCCTAAGTAATCTC
Progress	114	4	GAGCGTATTCGGTTCAAGCTTTCGAATGTA
Progress	115	7	CGTTGCAATGCGACCAAATAAAGAAATCT
Progress	116	4	TACCTGTAAACAATTAAAATCTTTAATGT
Progress	117	44	GGATAGGCAAATTGGCGATAAAATTACACG
Progress	118	5	ATTTTTGCCATGATTATACTCTTAGTTTTT
Progress	119	5	CGAAGTTCGGTGTTAACATCGCAATCAATA
Progress	120	5	TAAATTGATTAGCTTTAGTCTTTTCAATAT
Progress	121	2	TAACGGTATTAAATGCACCACCTAATAAAT
Progress	122	4	TAATAATTGAATTGGCGACAATTCTATTT
Progress	123	7	GCTCCGTGTACATTTGCGGTGCTCCGTCTC
Progress	124	1	GGAACAACTAATGATAATTCTGTTTTAAA
Progress	125	1	CCAATCCTGGATTATCTTCAGTTGGTACTA
Progress	126	59	GATAAATAAGACCGTCCAGCTTCAAATGC
Progress	127	5	GATTTCGGCATGCTGCGCTAATTGTAATTG
Progress	128	1	TGTGAGTAACCGAAAAAGTTTGCATGAGAT
Progress	129	1	AAGCGGTATTAGTGAATGTTAATTTAGCTC
Progress	130	2	TGGATCAGGGATGATTTTTTGAAGCTTCGG
Progress	131	1	CAGATGCAATGAATCAATTTGGCGTAGACG
Progress	132	3	TAAAGGCATCATGAAAGAACTTGGTGGTTT
Progress	133	1	CCAAGGTGCTAATGCTGATTTATTGACTAG
Progress	134	3	ATTGGTTTAATAATGAATTATATTCTATAT
Progress	135	1	AATTGCATTATGAATAAGGCAATATGTTT
Progress	136	1	TATTATAACCTAATGTTTGCCCAACCGTTA
Progress	137	14	TGATTTGTATAATAGTATTATTAACGGCAC
Progress	138	1	TTTTCGTATTTAGCGTGTAGATCTATGTAAG
Progress	139	2	CAGCTATGAAACCAAAGGTAGCTAACGGAT
Progress	140	1	TCGGGTCAATGTTCTTACAGTACTTCCTAA
Progress	141	2	TTGATGAAGATACAATTTTATCAGGTTATG
Progress	142	731	ATATTTGGAAAATGAAGTATTAAAAGCAG
Progress	143	97	AAAGTGCAAGAAAAGGAGTTTGCAAAAGCA
Progress	144	1	GGGTCTCAGTATCAAAAAGAATAGGCTCTG
Progress	145	4	GAGGAGGCATTTCGTATTTTAGATGAAATC
Progress	146	1	TTTAAGTCCAATGTAGATATTTTTTATTTG
Progress	147	1	ATGAAGCTAATAACGGATGTGATAGATAGT
Progress	148	168	TGTATCTTCCTACTAAAGCAAGGTCGAAAA
Progress	149	1	TGTTTGACGAAGAAAAGGATTGAGACTATAAA
Progress	150	87	CCTTCAGACATTGAAATGTTTTCAATCGTC
Progress	151	1	CTATGAACACTATTTTATCTGATAAGTTAA
Progress	152	8	GCATCAACTCCGGTAACTTCGTTGCCCTTA
Progress	153	4	CCGCAACTTCCACCTTGACAATTTCTGTCA
Progress	154	1	CAGTAGCTTCCCTCTCCATTACTGGAACAG
Progress	155	1	CGGCAGAACAAGGTAAAAATTTACAAACAC
Progress	156	3	ATATTTATATTAGGCAGCAATGTAGCCGAT
Progress	157	11	CTACTGGTACTGATAATGTTTCTGTTGGT
Progress	158	3	GAACCCTCATGAATGAAACCGTACTACCGC
Progress	159	1	ACACCATGGACAGTAACCAAACCAGCAAAG
Progress	160	20	CAAAACTATTTTCACAATAAATGGTTTAAC
Progress	161	1	TGCGGGTGGCTTGATTGCTCAAAGTACTGT
Progress	162	128	GTACGCTCCGTCAATTATCAAATCGTACT
Progress	163	67	AACTGCCGAAAAATCTAAATTAGCCAATTT
Progress	164	49	CGGAAGCTCCAGCACAAGCGATGGATATCT
Progress	165	1	GAAAAAACGTAATAATACTAATCCAACCCG
Progress	166	1	AGCTTTCGTCCCAATTGTTAAATGCACGCC
Progress	167	1	CTGAACTTGAAATCGCTACCATACACGATC
Progress	168	12	CACAGGTAATGTTTGGGATACTTTCTTAAT
Progress	169	6	CAACCTCTTCTTCTTTATAGGAGATTATTG
Progress	170	2	CTTACTGCTAATTCAGCATTAATGTGAGCAT
Progress	171	10	TAAAAGGAACATGCCCTTTTTTAAAAACAT
Progress	172	1	GAAAGCAAGGATTAAGTATTACCAATTAG
Progress	173	12	AGTATATCCTTTTACGTTTGAGGAATGGAA
Progress	174	1	TAATTACTAAACAAAACCAAATTTAA
Progress	175	1	TAAGTTTGCAACACTGAAAGGAGCATCTTG
Progress	176	22	GAGCTATCAACACTTTTAGTACTCTGACCT
Progress	177	1	AACAACCTTACTTTGTTGTTATGCATATAA
Progress	178	6	TTGTACAACTTGTTGTTAATCTCTGAAACA
Progress	179	3	GCATCGATTGCCAGCGATAAAAGTTTGCTA
Progress	180	1	TGAATAGCTTTACCGCTTCTGGATATTTA
Progress	181	1	AGGAGGTGTGGCTTAAGACCATTTG
Progress	182	143	GGGCGGGATTAATAGCCTCCACGGTTAAAG
Progress	183	28	GACAAACTAATAATGTGTCTTTACCTCTGT
Progress	184	67	AGCGTAGCTTCAATACGAGTATCGCTCAT
Progress	185	52	TGCCAAACACTTGTTATGTGAGGTTGTGG
Progress	186	2	TAGATGTTAGTTCTAAATAATTACCACTAA
Progress	187	8	TTAGTTCTAATTTTGAATTGTCAGGTTTAG
Progress	188	1	TATGGATGACAGTCACACCCATAATAGCCA
Progress	189	1	CTTCATCCCCAGCTCAATATAAAT
Progress	190	5	GTATAACCGGTACTTCGCATCTGCAAACTT
Progress	191	194	AGGCAGCTTAGCAATATCATTAGAAAGTTGA
Progress	192	1	CGCTGATGTCTTGAGAGAATTCATTGCTCAA
Progress	193	192	TATTTTTGTAAAATTTGATTTATTGACTAG
Progress	194	2	TAATCCATTTATTCGGGTTTGACTTTTGCA
Progress	195	1	TACATTTCAGGAAGTTCTATTCCTGCATTA
Progress	196	284	AGGCTGAACATCCTTTTTCAATCTTTATA
Progress	197	1	CAACGGATAACGCACATTGGCGAAATCCTA
Progress	198	1200	CCGCTCCTAAAATATTAATTCCAAATTGCT
Progress	199	1	TATTGGCTATGTGGCTTTTACTACGGTAA
Progress	200	15	TAACTGATCGACAGGAATTCATCCAAAAAG
Progress	201	86	ACAACTGCGTTTCTCTTACGCGTTGTTTTA
Progress	202	33	TTGTTGCTCGTTTGTGTTTCTCCAGTTGAT
Progress	203	8	CGCTTCTGCGCTTAACTTTTGAAAGTCCTC
Progress	204	2	TACCGATCAAGAAATTCCTAAAG
Progress	205	5	CGATTACTACAACTGGTAAACATCCTTT
Progress	206	1	CCAGTTATTATTTTTCCAGTACGTACATC
Progress	207	36	GCTTTGCGAAGTCATTAAAACATAATAGTT
Progress	208	3	CGGATCTATAAATTCCAAAAACGGTATCTA
Progress	209	2	AACTTCAAACCTAACATGTAGAGGTAGAAA
Progress	210	1	AGTAAGTCCTCGTTTGCAATTCGCAAAGC
Progress	211	2	TTGGCGTCATAAGTTAATTTAAATTTTTGA
Progress	212	5	AATGGACACAACGGATTACACAAATAACGC
Progress	213	1	CCGTATTTCGAATCCCTCTTTTACAAAATG
Progress	214	403	TACATCTTTACGAATGTCAAAAAGTGTTTT
Progress	215	1	AGCCAACTTAGTTTTATATTCAACAGGTA
Progress	216	1	TTCATGACAAGTGTTCATCAATAGCCTATA
Progress	217	1	TGATAAAGGAATGACTGATCAAAGAACTTG
Progress	218	44	TGAGTGACGAAGAAAAGGATCATAAATTT
Progress	219	1	CCGGGTGCATATCAGCGTGCGTGT
Progress	220	1	ATAAAAGAAGTGCAATGTCTTGTCGTATG
Progress	221	1	GTGCCAATGACGTTGTTTTGAATAGTTCGA
Progress	222	3	CAACCGTGTTACTTTTGAATGGGGGATTTT
Progress	223	1	GTCTTGAATTAGCCAGATCTTAGTCCACCT
Progress	224	1	GTCATTTTCTTTCTCTTCTAAATTGCTCTG
Progress	225	1	AAATCTGGCGCCAATATCGAGCCTGATAAC
Progress	226	435	AAACATTGCCATCGAAATTCCTTTCAATTT
Progress	227	1	GTTTTGCGTATTCTGACTGCAATACCGCAT
Progress	228	1	CATAGTATAACAGAAATTTACTACAATCGT
Progress	229	8	TAAAATCGTAAAATTCAGGAGTTCCTGAAA
Progress	230	3	AAAAGGAAACTATGGCAATGTATCCGGCAC
Progress	231	1	TCTTTTGGAGTTAATCTGTGCTTGGTTG
Progress	232	2	CATAGTTCAGCAGATGCTTCTTTCATCCGA
Progress	233	49	GGTAACTTTAGCTTATTCGCTATCCAACGT
Progress	234	2	CTGAAGTTCTCCTATTTTTAAGTTTCGTGT
Progress	235	13	ATAAATGGCTGGATGAATCAGAAGAAAGAT
Progress	236	21	GATACGGTTGGCGTTCCAACTATTGCTTTC
Progress	237	1	TGCCATAGAACTTCCTTTCAATTT
Progress	238	253	GGTTTTCCCTTAATAGCGGTCAAGCTCACG
Progress	239	3	TCTTCGTATTCTAATACGATGTTGCAAATA
Progress	240	179	GATTTATAGCAAGAAGTGTTTTGCTAAATA
Progress	241	1	TCCCTTTTTACCAATAAAAATCGCTTCATT
Progress	242	7	CGATTGCTTATTGGTGTCGCTGTGAATCCAA
Progress	243	2	CAAAATGAGATTCAACAATTTCAGTAGTG
Progress	244	11	CATTATGACCTGGGTTAACACCTTTAAGC
Progress	245	3	GAAATAAAAGCTACCAAATGGAAAGCCGAA
Progress	246	29	AACAAGGTGTATGATAAAATGTATATGCTT
Progress	247	10	AATACATCCCATAAGTAACGGAATGACGTA
Progress	248	1	GATTGTAGGATTCTTTTTTCCATTCTATTT
Progress	249	1	TAAGAGTATAATCATGGCAAAAAT
Progress	250	1	ATGAAAGTTCAAACAGCCTATTGGCACA
Progress	251	1	TTACTGTTTCTTCTTTTTCTATTCCTATAT
Progress	252	2	AAAACCCAATCACATGAAATAAAAACAGCAA
Progress	253	1	CTGGGACAAATATCAGTAAATGAAAGTTTT
Progress	254	1	AGCCAGCGACAAACTTAAACACGACC
Progress	255	2	TAAGTTCTGTAAAAGCTTCGCTTGTAATGT
Progress	256	33	CACATTGGTAGCGTTGTCAATTTCTAGTTT
Progress	257	3	TGATGGTGTGCGAACTAGTTTTTATGACAA
Progress	258	1	GCGAAATTGGATTTTCTATTGGTTCTCAT
Progress	259	8	CATTGATTACGAATCAGCGCTGGAAATTGG
Progress	260	1	TCGTTAATCCTGGAGTATCTTTTTTTAGAG
Progress	261	1	GTGAGCCACCATCTCTGGCGGGAAGGCTTT
Progress	262	1	TATCTTCTCGGCCTCCCAACGAACTAGAAA
Progress	263	1	TAAAAGTAAATAATGTCCCATAAATCCTAT
Progress	264	160	ATGGTGCTACTTCTTGGGTTTCTAGCCATT
Progress	265	8	CTGGTGGTGCTGAGGAAGTGGCAGAAAAA
Progress	266	143	AGTGCGGAGCTCCACTTCCAATCTGTAGG
Progress	267	1	ATGTTTCATTGCCTTATTGAGTTCGATTCT
Progress	268	1	TCCAGCAGTTCGCATAGTGCGAGGTAGGTG
Progress	269	1	TACATTCATAACTAACTAAATCCCTTTTTA
Progress	270	21	ACGCAAAATAAGTAGCTGAATTTGAGCGAC
Progress	271	15	CAAATGGGCTATATCTGGAGGTCGTCGAGC
Progress	272	1	TTCATCGCTAAGTGTCAAAAGCAGCTCGTT
Progress	273	1	CAGTACGTGATAAAACCAAATTTAA
Progress	274	18	AAATTGTTAAATTCTAAATGTGGTATTAAA
Progress	275	1	GACTTGCAATTTGGTCAAGTTGGTAGC
Progress	276	10	AAAATGTACAACATTAAAAAACAACTAAAT
Progress	277	7	GTAACATCTGCACAAGCACTAAAAAAATAC
Progress	278	1	AGTACCATACTTTTAACATTTGTAAAGCT
Progress	279	5	GGTGCGTTTAATCTTATTGAACGTCCCGAA
Progress	280	1	TGTAAATACTATCTAATTATCTCAATTCTG
Progress	281	3	AAAGAGCGTTTAGACTTACTGCGTTGTTTG
Progress	282	7	GAAAAGATGCCGTGGCTTTCTTTAAAAAA
Progress	283	15	CAATAAATGCTGAATCATCTGCCACAAGAC
Progress	284	1	CTTATCTTCATAGTAAGGCGCGAACTCTTC
Progress	285	1	CAGCACCTGAACCTTCCCATCCAC
Progress	286	5	GCATCGCCTCAGGTTCTGCTTTAGAAATGG
Progress	287	1	GAAGGGCTGATTCTTACGTCAAAGCGCGCT
Progress	288	264	TGGTGTTCCGACCCATAACCGCTCCCGAAA
Progress	289	3	TACCTGTTCCGATTACTTTTAAACTACAAT
Progress	290	3	AATGCAGTTCCTGTAAAATGTGCCAGAAAT
Progress	291	2	AAAACGTTGGTAAAGTAGCGGAAAAGGCTT
Progress	292	1	CATGCAACTAATGGTGCAAGTGAATGAGTT
Progress	293	16	GGTAGTCTTCGGGCTTGGTTAATTGTGGGC
Progress	294	1	CTGTTCCAGTATTGAAGTGGGAAGATGCAG
Progress	295	1	TTCCGCCACCACTAAACGTAAAGCATTT
Progress	296	1	AATCCATTCAGGACTTTACCAGCTCCAGTA
Progress	297	1	ACAGGAGTCTATTTGTTCTTCAAGTAATTCA
Progress	298	1	TCCATTTTAAAATAGCAAACAAAAAAACTA
Progress	299	3	AGGCATTGTCTCCACAGGTGCCACGAGCTA
Progress	300	1	CCGTTTTGACATATTGCTTTAAAATAAGGG
Progress	301	1	GTATAGCATTGAAGTACAGACAGTTCAAAA
Progress	302	2	AATTTAAACTCACTTCGTAGAGATGCATCA
Progress	303	100	TACTTCTTAATTTTACCGATATGAATAACG
Progress	304	5388	TATTAGCTAATGTGGCTTTTACTGCAATAA
Progress	305	1	CGAAATAACATCGCGCAGTCAACTCTTATG
Progress	306	70	GCACTTGCCACGTATAAACAGAAAAAGGAG
Progress	307	1	TGCTGAAGCTAAAAGGCAAATCGCTAAAT
Progress	308	1	CTCCAACTTCTGCAAAATGCACTGTAAATT
Progress	309	13	ATACGGTAATTGGTTTAAATCGTTCGGGAA
Progress	310	1	GGATCGTACTTGTTTGTGTGAACCATTGGG
Progress	311	1	CTGACCATGCATCTTTTAAAGTCCAATTGT
Progress	312	1	GTACTTGCTGAAATTTTCTCTTTTTCTAGT
Progress	313	1	TTTAATGATTGCGCTTGGTCTCCCGTTAAT
Progress	314	1	CAAAAACCTCCAGCACTTCCTCAACAGCAT
Progress	315	14	CTGTTACCAGCATACCACGTCCTACTATTG
Progress	316	1	CCGTACGACGTCAAACACTTAATGCTGCAA
Progress	317	1	ATTCACAGGTTCGTGACTTTGAAGAGTACA
Progress	318	6	TATGCGGTTATAAGCAAAAAGGCGAATTTG
Progress	319	2	TTGGGAAACACTATTCAAATTAAAATCAAT
Progress	320	1	AGGTAGTGATTAGAGTTATTAACTTCATTT
Progress	321	7	TAAACCGAAAGCTGGAACAACTGGAGCAAC
Progress	322	2	TATTGGTACCTGAAGAGAAAAAATCGTTA
Progress	323	2	TCACGAATCCAGTACATTGCATCATATCTA
Progress	324	1	TAGATACGCAAAGGAAATGAAATGGATTTG
Progress	325	36	CACTTTCTAGTGCTGAAATTGATTCGTGCA
Progress	326	9	TACTCGATACGGCTATTCTTTTTCTAAAA
Progress	327	1	CCAGGTGGATAATGATTTATATTTTGCTAA
Progress	328	1	TTTAAAGCATTTATAAATACTTTCATTTTG
Progress	329	1	TATAGGCTTTGGCCACTGCGCGTGGTCTA
Progress	330	4	ACGGTTTTCTCTGATTATTATCATTTCAA
Progress	331	16	CAACGGATGAGTATGTTTATATCGGTGCAG
Progress	332	1	CATCTTTCGCATCCTCTTCCTTCAACAAAG
Progress	333	2	TAGTCGATAATATTATGCCTGATTTAAAAA
Progress	334	5	CAGTCGTTCCTTTAATAATATACGTGCTAC
Progress	335	2	AATTTGCGGGAGAGCGGCGTGTGAACTCTG
Progress	336	3	GAAAAACAAGCTGAGCTTCTCATAATGTTA
Progress	337	1	GAAACAGCGCCGGCAATAACCAAATGTGCG
Progress	338	1	TGAAATGATTACCCTACCTTACAAAATG
Progress	339	6	ATCTTTTCTTGTATGGTAATGCTCAAGGT
Progress	340	4	TCCAAGCAATCAATTTGTTATAATCCTCTT
Progress	341	1	GTGGCCACTATGAATTTTTTTGCAGAACT
Progress	342	1	GGTCGGTGCGGTCATTGCCACCTTAGTGTT
Progress	343	1	TAACTGTTTTTTATGTCAACATTTA
Progress	344	1	ACATCGACTTATTGGATTTACCACAACACT
Progress	345	234	TATCAGCATTAACAAAATTCCATACCGCTGG
Progress	346	4	AAGCGGATTGTATTCTCTATTATCGGTTTC
Progress	347	1	AACGTGTACCGGATAGCTAAATCAGCTCTG
Progress	348	1	AGCGAATATAGTCAAGTGGTGTAATTATTG
Progress	349	8	TTAAAGATGATAATAATTATATTGCTTTTG
Progress	350	12	ACCGAGCAAAAAGCAGTTGCAAAAGCAAT
Progress	351	1	CATTCATCGATTGCCTTATTCATAATGCAATT
Progress	352	1	AATGGAATTAGTAACAATTATGTTAGTTA
Progress	353	1	TTTGGCTTGTTCAGCTCGTTCTACCACTAA
Progress	354	3	CTTTACCAGTTTACGGATCTACTTACATTA
Progress	355	1	CATCGTCATCCGACAATTCGATAAAGTCTC
Progress	356	2596	TCACCATCGCCAGTACCTTCACCAGCAATT
Progress	357	2	GAGTAAGTCAAAGTCAATGGAGTGTATGC
Progress	358	20	TAGAAGGAGCGAAAGCAAAGTTTAATGCTA
Progress	359	10	CCGTGTATATAGTACTAATTTCCCTACTT
Progress	360	1	GTGATACCAATCCGCTATGTTGTTTATTGT
Progress	361	1	ATTTAGGCACTTCATTTGCGTTTCAAGCAC
Progress	362	9	CCATAGGTGGTAATGTTTGAACTGTTTTTG
Progress	363	1	ATGTTTAAATAGGGAGATCTGACACTCCCT
Progress	364	405	GCAAACCAAGAATGAATATTCATACACCAC
Progress	365	5	ATATGGGAGCGCCTACGGATGCAAACATTG
Progress	366	44	CTTTTGCCTTTATCAGAAATTAAGGCTATA
Progress	367	1	AGATATCCTAGCGATCCTAAATTTGACAG
Progress	368	2	GCCTGAAGGTCGGATTTGATACAAGCCAAT
Progress	369	3	TATAAATTGATCGCACAGTGCGTAAATGCA
Progress	370	1152	AACATCGCTTTCTAAATCAGGGAACAAAGG
Progress	371	2	ATACAAGGTTAAGAGCCCTTGAAACAATAT
Progress	372	2	AAACATTTTTCAAACAGTGATTCAGGTCGT
Progress	373	3	TACCTCCCATTACAACTATTCCATCTACTT
Progress	374	4	TAAAAAATGCTTATCAACAAACACAGTCGT
Progress	375	1	TAGATGTTTATTTCTTCTTCTAGAGATTGA
Progress	376	3	CTAATGCTACGAGACAATAACTATCTGTTG
Progress	377	3	TTCCATTGATAGTGACACCTGATGTATTTA
Progress	378	2	TGGTTTATTTAGCAATAAATCAGAGTTCAA
Progress	379	5	AGAAAAAGTGTCTAAACTATCGAATGTAGT
Progress	380	3	TGAATCTGTCGAGGGATTGCGACACTCGTT
Progress	381	4	GCAAACCCGCAAGTAATAGTCTTTGCGTTG
Progress	382	384	TAGTCGCTAATTCTTTCATAATTTGATTTT
Progress	383	1	GTAATAGTTGCAGTTATTTTATCTAATCAT
Progress	384	1	GTCCTCCTATAATATTCATCCAATTTTACT
Progress	385	20	AACAGGTGCTTTTAATAATTTTTCAGCTT
Progress	386	5	TAATACTGTAAATAAAAAAAATAATTCTAC
Progress	387	23	TAACAACAACAGCACTGCAAGCAATGTTAA
Progress	388	1	ATAGTTATCGAAAGTGTTTCCATCAAAGA
Progress	389	1	TCAAGTTGTTGAGCATCGGTAACTGACTTA
Progress	390	1	AATAAAATCGCTTTTCCAGAAGAGTTAATT
Progress	391	1	GATCTTTCACATCTTTCGCATCCTCTTCCT
Progress	392	1	AGCGTCGATAGTATATATACGAAATATTTG
Progress	393	37	TTGCCAGCGTGTATCGCATTCCTACAACTT
Progress	394	683	CTATATCTTTACTTTTATTCGGACAGATCC
Progress	395	3	TGTATCCAATTTCCATTCCTAATGTGCTTA
Progress	396	1	CTAATTCCTTTGCGAATTTCGGCAATACTT
Progress	397	1	TAGAAAATGAATCTTACCAGCAGTAACCG
Progress	398	3	TAATTGTGTGTTCTCTTCAAAAACTTTGT
Progress	399	15	GAGCTGGCAATCGCTTTATTGCTGTTGCTA
Progress	400	8	CTGTGGCTCCGGTTATAGCACTTAGATCAG
Progress	401	2	TTAGTCCATAATATAAAGATTCAACTTGAT
Progress	402	2	GGTAACCTGAAAAAATCCTTAGGATTAAT
Progress	403	1	AAAACGTCACGTAGCGAAAGTTTCCGCGTT
Progress	404	61	AAGAACAAATGACGGCAAAAGACATTTCA
Progress	405	3	TATGTAAAGGAATTACTAAATCTCCCTCAG
Progress	406	1	TGCTTTGGTCGTCTCGATAACGTTTTCGTA
Progress	407	1	AGTTCACTCGCTCCTTCTTCTTCCATGCTT
Progress	408	2	TAAACCACTGCTTATGTATCCAAGACTGTA
Progress	409	1	TCCAGGCGATAAAGTTCCATCAAGGCCTCATA
Progress	410	3	CAAACTCTACCGCGTATTCATACGGGTTTT
Progress	411	2	TAGGAGAAGTAACAGGTGCAACAACACTAA
Progress	412	7	TAGTGTTGTGGTAAAGCCAATGTTTACCGT
Progress	413	1	CGGTAGAGGTCATCGCACTCTGTGAGTTCT
Progress	414	1	GGCTGGCGGTCGTTTTGTTGATGCAATTA
Progress	415	1	TTGAAGCTTTGAAAGCATTATCTAAAATTT
Progress	416	1	TCGTTCCAAGTCTTCCGTTTGGAACGA
Progress	417	6	TAGACCACTATATTTACCAATTAGCATTGG
Progress	418	1	GATGGTGGGGACTTTAAAAGATAATTTTCC
Progress	419	1	TCGTTCCTTGGTGATTGCTCTGAGGACTGA
Progress	420	1	TAGTCGCTAATTCTTTCAAGGCCTCATA
Progress	421	5	AGGGTCGCACCGATGGTGGTTCTATTGACT
Progress	422	2	TGTGGCTTCCTCTCCTACCTAGACGAAAAC
Progress	423	46	AGGATGTTAGAAGTGTTAGAAATCAGTTTA
Progress	424	2	AACGGCCCAATCCATCGCTAGCGACAAAAT
Progress	425	1	GCGTAACTACATGTGCTATACAAACAATCC
Progress	426	1	CAAGCCACCCTCCCATTACTGTGTGAATAA
Progress	427	2	AAAAATCACATACGAACCTATTTTTGATAA
Progress	428	1	TATTAGCTAACTGAGGATACTGGAG
Progress	429	21	AAGTGTTAATATAATTCTGTATAAATTTCG
Progress	430	1	ACCATCCACATTCCTTTAAAAAAGTTTTTA
Progress	431	4	GTGCTGGAAATTCATTTACGTTTATGCGTG
Progress	432	2	CTACTTTAGGTTTATCTTCTTTTATTTTTA
Progress	433	1	AATTCGCAGGAAGGCGACGTTTAAATTCTG
Progress	434	1	CGTAAGCCCCGAGTTTCAAATCAAAAATTT
Progress	435	8	CTACAAAAGTAGCCGTGTCAAGATATATCG
Progress	436	2	CTAGATCGCCTGCAGTATCTTAT
Progress	437	1	TGCAAAAGTGGGAGTAAATTACTTAAAATA
Progress	438	11	TTCGTCTTTTCAATCCATTCAGGACTTTAC
Progress	439	9	TACTATTCGCATCGATTGCCAGCGATAAAA
Progress	440	20	AGCAAATTAGCCTCTTGCAATAGCAATGTG
Progress	441	1	CTTTGCGTCAAAATTATGAGCGTAATTCAA
Progress	442	2	AAAATATCTTCACCCACACAATTATAAATA
Progress	443	1	AGTGTCGTTCTAATAATTTAATTACATTAG
Progress	444	1	CCTGACCAACTTCTTGCAAAACGAAA
Progress	445	797	CCACTGCGCGTGGTCTAGAAAGGACTTCTA
Progress	446	1	CCTCGGAAAACGCACATTTACTTAAATATT
Progress	447	3	GCATCAATTGTGTAAGCAAAAGTTCCCGG
Progress	448	1	AGTCAGCTGTAAAATCATAACCGCCAAAAC
Progress	449	47	TAATTTCGTAAGGTATAGAAACGGCTTTTA
Progress	450	12	GGAAAGCAAGGAGTACCTGGTGAATCAGCG
Progress	451	1	CAAATCACCTGAAAAACTAGCTCCACGCTA
Progress	452	2	CTCCCATCATTGTTGTACCATCAGGCATAA
Progress	453	1	TAAGAGATAACCGACCATCTCTGGGAGTTG
Progress	454	1	CAAAATTCTCTTTGATGGAAACACTTTCGA
Progress	455	3	TCAAACGACCACAACGCCAGTAGGTAGTAT
Progress	456	1	GCGCTTCGAAATCAATTTCTTCATCCTTCT
Progress	457	6	CAAACGTTTCTAGCGATGGCGATGTAGTGC
Progress	458	1	TGGGCGTTTACAGCCGTTTTACCTTGC
Progress	459	1	AGAAACGATGTAAAGCCTTTTTTAACTGC
Progress	460	373	GACAAATTGTATCTGGTGTTCAACTTTTTT
Progress	461	4	CTTGAGCTAATTGATTAAATCCATCGTTT
Progress	462	6	TGATTTATTCCAAGATATTATCGTTGGTA
Progress	463	1	ATAGTGGTATTTGATTTGTTGGTTCGAATG
Progress	464	2	TCAACTGCGTAAGTGTCTCTTTACGATGCT
Progress	465	2	TTAGTGTTGTTGCACCTAAAATATCTTAGT
Progress	466	1	GATATTCCTCACCTGCAGTTTGTTTTGCCT
Progress	467	16	TACATTTATCACACAAGGAAATGTGCCAGC
Progress	468	58	CGTTTGTTACTGATGCTGTTTTAGTTGGAT
Progress	469	23	TCCTGGACTGATTGTAACCATAAACACATA
Progress	470	27	TTTAATGAGTATTAACACCTGCTTACTATA
Progress	471	1	CCTTTACATCGGTGCTGTCAACAGTAACTT
Progress	472	1	TACCGTTTCAAAACCCCACCCATTTTATTG
Progress	473	1	TATTGTTTTTGGTAATCGTTTTGGGTCTGA
Progress	474	1	GAAAGATGGAGCCAACCTTGAAGCGAAAAT
Progress	475	4	ATGTTTCATTTTCTAACGGTAAACCGTAA
Progress	476	72	CACATCTGTAAGCGAACCCATACGCGTGGT
Progress	477	2	TTCGAACACTAAACAGAAAAACTAAA
Progress	478	4	TAAAAAACTCATGTAAATGATCTTCACATA
Progress	479	1	AAAAGGTCTGCAAAGATAACAACATACAAG
Progress	480	4	GGATAAATAGTGATTCCGTTTTCATTGCAA
Progress	481	8	TATTCGCGACGCAGATCCATCAACAGCACG
Progress	482	1	CAGAGTTGACAAGCCGTCAAGCTACTTTTA
Progress	483	1	CTTTCAACCATGGGAACAATTAAATGATCC
Progress	484	3	TCGCTCCCATTGCGTAAATATCGCTAGACG
Progress	485	8	CAATAGCAAATAGTTACGCTAGGCAACCCG
Progress	486	14	CAAAATAAGGAATAGGAGTTGTCAGATTCT
Progress	487	4	CGGCGACATTAACGAGCATGATAAA
Progress	488	4	TATGAGCAACCTAACGTAATTGAGTATAA
Progress	489	4	CAATACTTTCTAATTGGCACCGCTTATGGA
Progress	490	1	TATGTCGGGTTTAAATTTTGTTCTTGGTTA
Progress	491	1	CCGGTATTTCTATCTATCCATTCAAACAA
Progress	492	1	GAGTTGAGCGGTTAATCATGATATGCCAAT
Progress	493	3	CGGCATTATGGAAATAGCGCAAAAGGCTTA
Progress	494	11	TGGTGGTTTGCATACGCATAGGTCAATGAA
Progress	495	1	AGTTCGACCTTTTACTCCAAACACATAGC
Progress	496	365	TGTATCGCATTACGTTTAGTGGTGGCGGAA
Progress	497	1	AACGGCTTAGTTTTTCAGACAAAATCAAGT
Progress	498	1	AGATGATGGTATCTCTATTGGTAGTGAAAA
Progress	499	1	TATCTTCTTGGGCCGCCCCTAAGGAC
Progress	500	24	CCTGATGTTATAATTCAAAACGAATTAGGA
Progress	501	1	CAAATCGCACAGATACTTACTGCAGGTAAT
Progress	502	1	TATCAAGAGCTTTGCGATGGTGG
Progress	503	1	CAAGTACCCAAACAACAAATATCGTCAAAA
Progress	504	8	TATGAGGACAAGAAGAAATCTAACAACCTG
Progress	505	1	CGTTTCATTTATTAATAAAGGAATATTGTT
Progress	506	1	ATCGTATAGTTTCTGCGTTGATTGGGAGCT
Progress	507	78	CCAAAAGTGGGCAGTTCGGTGTTGGTTAGT
Progress	508	4	AAACAAATCCCGAGCAAGTTAATAAGGAC
Progress	509	14	GGCACTGGCGTAACTCCAAATATCAAAGGA
Progress	510	2	CTTCTAAGTATTCGTTATCATAGGCATTGC
Progress	511	225	CCCAATCACAGTAAGGCTTAAGACCATTTGT
Progress	512	4	CAAAGAACTAACTTTGCAAAGTATTATAAA
Progress	513	3	CAACCTTTAAAGGATCAGATTATTTAATTG
Progress	514	1	AGGATAATGGTGTTTTGATCCCTAAATCGT
Progress	515	727	ATGATTCTAATTATATCTTCGTTAGATAGT
Progress	516	9	TATAATGGTGAATTTTCCACAACTGCAAAG
Progress	517	1	TTGTAGTAGCATGCGTTCTAACACGAAAGA
Progress	518	16	TAGAAAACACCATTATAGCACACATTATA
Progress	519	1	TTACCTGAGAAGTTGAAACAACACAAGGAT
Progress	520	83	CCAGCCATCCAACTAATGCCGTCATGTCTT
Progress	521	101	TTTGTCGCTCGATTGAATAAGGAACGCCCA
Progress	522	3	TGTTTTGCGCTTCGGTGTAAAAATCATAGG
Progress	523	52	AACTACGGCGAACCTGCGTATTTCCCGATGG
Progress	524	1	TTCCTATTTCTTAAGCTTGAGGAATTGATG
Progress	525	1	TCAATCCCTAAAATCCTTGAAATTTGATAAA
Progress	526	7	TTCCTACAGTTACAGTAAATGCAAAAGGAT
Progress	527	27	TATCAATTACTGCAGTGGCGTAATTAATAT
Progress	528	7	CTTATACAATTGATGCAGAAGGTCAATACA
Progress	529	1	CTCCTATGACATACAGTAAATTAGCCTCTG
Progress	530	40	TCCTTGTAGCCTAATCCACCGCCCCAATCA
Progress	531	6	ACGGTGGTCGTGCTTGGAATGCAAGGATGC
Progress	532	1	CACTGCGACATAACATATCCGTGGGCGTGT
Progress	533	7	AAACTATCACAACAGGATTGAACAAAGTAG
Progress	534	1	TACAGGGGGAGATAATTCTTTTGGCGGTA
Progress	535	7	GATTTTTTGCTTTCATAATTATATTTTATA
Progress	536	11	AATACCAACCTTAGCTGTGTTTAAACCCAC
Progress	537	87	TATTTGAATATCGTATGATAGACAGAATA
Progress	538	1	GAGCTTAGACTATCACGCATAAGCGCGCTG
Progress	539	8	AGCAATTGTACGCTTCAACGTATAGTGTTT
Progress	540	2	CTCAAACATCATCGCTGGGGTTTTCGCTTA
Progress	541	2	ACATAGATATGCAAAGATATTGACATAAAG
Progress	542	1	ACAAATCACAGTAAGAATTAAGAAAATTTG
Progress	543	5	TCCTATTTCTGCTATCGTATGCGGTGCATG
Progress	544	2	TAGCTTGCTTTTATTTAATTGTTTTGATTT
Progress	545	35	AATACGAGGAAGGATTTCATATTGCTCGC
Progress	546	557	GCTGTGATGCATTAGCAATCATTTCACCGT
Progress	547	341	ATAGCAGATAACATTCAATCAACCTCACAA
Progress	548	90	TAAATCCCGCACTAAGCAAAGCGAGAGAAC
Progress	549	1	GTAATCAATATAAACAGAAACTTATGTTTC
Progress	550	1	TAATTCTGTAGATAATTTATCTGCTTCATA
Progress	551	1	GCCATTTCCTGTGATCTCTTAAAAGTATTA
Progress	552	1	TCCAGGCGATAAAGGCGCCACTAAGGAC
Progress	553	17	TGCAAGTTGGTTGCAATATAACAATTCCGT
Progress	554	1	TGGTACGGGAAAGACTATAACAAGGCTATT
Progress	555	111	ATCAAGGTAATAGATCCTTTGATGAAGAAT
Progress	556	108	TTATTTGCATATCGGCTTCTTTGACAAACC
Progress	557	3	TAGTGCCTGAGTTCAATATCTCAATTGAAA
Progress	558	1	TATCATACTGCTGCTTTGCGCAATATACAT
Progress	559	1	GGGGAGCTGTCCTATATTACCAAACGTATT
Progress	560	360	ATGTTTTTTCATCTGCTGGCGCACCACCTA
Progress	561	9	TGTTGGAATATGTAATGTAATTTATGTCA
Progress	562	3	TCTCCGCTTCAATGTTTGGGTTTAATTGAT
Progress	563	5	CTACACTTTCCGTTTGCTGACCTTGCATTA
Progress	564	3	AGTTTCAGGAGGTATTTTAACCTATATTCC
Progress	565	2	ACTGGACCAAACTTTGTAGCATAAAGGGCG
Progress	566	10	TGGGAGGAACAGGATAGAAAAGAAAAAGAG
Progress	567	1	TAAGCCTTGGTATCATTGACCTCACAACGA
Progress	568	1	CTGACAATGCATCAGGCATCAATCCAGACC
Progress	569	1	TATTATTCTGATGGTGCAAGTAAATGGCTT
Progress	570	1	TATAAAATAACTGTTACTGATGATGCTGGT
Progress	571	1	GCGATACCTTCCGTAGACCACGCCAATAG
Progress	572	17	TAGATCTTCCTGATCTATGTCGTGAATCAT
Progress	573	1	AAATAGCTTCTTTTTGAATCTCATTAAGT
Progress	574	1	AGATGCCAATAATTAATATTCTTACACCTC
Progress	575	3	ACGATTGAGTTCAGAACCTACAACCGCCAC
Progress	576	3	ATCTTAATGCAGCAAAATAGTCTGAATTAT
Progress	577	2	TAGGCACTATTTCTATTTTTACTGGCTTTG
Progress	578	7	TTGGATAACACCAACCGTCTAATGTTCCTT
Progress	579	1	CTTACGATTCAAGAGGATACAAATAAGACG
Progress	580	1	TAAATTCAAGTGCGAACCTGTACTCATTTT
Progress	581	4	TCTTTGTAAGTAAGAAATAAAGCCGGGTA
Progress	582	1	AGGAAGCATCGCCAATAGTGATACTATGAT
Progress	583	1	AACTTCTTTTAAAGTTTTATAGCAATCGGA
Progress	584	1	ATGTCGCTACCAGTTCTAAACTAACAATGC
Progress	585	24	ACTTTGACTTTCGCAAGTTCTTTGACGTC
Progress	586	1	GGTAAAGAGCCGATTTGCAGAGGTAACTTT
Progress	587	1	AGCGGCTTTAAACTGCTTTAAAAATTTGCG
Progress	588	25	ATAAAGACTGGAATACGATATATCTTGACA
Progress	589	2	ATTGGACTTAAATGGAATGATTTACGCAA
Progress	590	1	TCCAAAGTGCATAAGCTTTTAGTGAATTG
Progress	591	40	GAAAACAGCTGCTTTTAATTCTTACTTCAA
Progress	592	2	CATATCCTTTTGCATATTGCTCAAACATGA
Progress	593	1	GCCTCTTTTGCGTGGTAGTAGAAAGTAGAA
Progress	594	1	TGCCGATTACGGAGGTAAAAATATTTTTGA
Progress	595	3	AAAATATCATTTGTTCGCTTTGACATTATG
Progress	596	3	CGCTATGCCGGTGCAAAACCAAACCGCCAT
Progress	597	1	TATCATCCTGTTAGTTTTTGAACGTTCT
Progress	598	5	CGCCTACCATATACATTTCTCCTAATTCC
Progress	599	2488	ATGCTGATTTATTGACTATTGCGAAAACG
Progress	600	1	TATTATTGTTCAGTATTTGCACGCAATTGC
Progress	601	1	GCAAGCTGTTCAATGTTATTTGCAAAATCT
Progress	602	1	GCTAGTTTCTATAGTGCTGATTGCTCGCT
Progress	603	76	AACCAATTACCCGTGCCATTTGACAAATCC
Progress	604	1	ATGCAGTACCTCCAATATATCCTGCTTCAA
Progress	605	1	CTGGAAAATAGTTGTGGTAAACTCCATCTG
Progress	606	1	CCTAACCACGAATTATTCTTCATACACCAC
Progress	607	451	TGCCAACGAAAGCATAATGAAAACCATTTG
Progress	608	3	TTTATTATGTCATTTGTAACAAGCAAAAA
Progress	609	21	TAAATGTTGCCATAATAAATTTGCTATTTA
Progress	610	1	CAGTTTAAGAACCAGATGACTTGCTTTATA
Progress	611	8	TACACCCAGATTATTCATTATTAGCATCTA
Progress	612	1	GGTACCATCACCAATTAATACGGGCTCATA
Progress	613	619	AGGTTTTGATTTTTGTTTTTTACTTCATTT
Progress	614	1	ATAGCAGATAACATTCAATCAACAGTGCTCAA
Progress	615	2	CTCTGCACCAGGCTTTAATCCCAAATACTG
Progress	616	8	CTTATTTTAAAAACAGTTCCGTACGTATCA
Progress	617	2	AATAGCAGGATACTTAATTTTTATGTTATG
Progress	618	1	ATTATTTGTGCATTTGTCATAATAATTATT
Progress	619	3	TTTTACGCCCTCCGTTTGTTGGATTACCAC
Progress	620	1	CGTTAACAGGAACGGATTATGTGGTGATGG
Progress	621	1	TAGCATCCGACTGCACTACGCAAAAAACTG
Progress	622	2	TTAATTTAGTTATGAGGGCAAACGAATTAA
Progress	623	1	ACACACCGCCATCGAACTTCTTTACCATTT
Progress	624	2	CTGCAGCGCAAACTAGACTTTCAAGCAGTT
Progress	625	1	GATCGCGAACTCCAAGAAATTCAAGCTATG
Progress	626	1	CGGATGCAATTGGTAAAGAAACGTACGTGT
Progress	627	1	TCAAGCTATCAATATCGTGGAGCGCACAG
Progress	628	2	TGATTCTGTAAGGTTGTCAACTTTGCCGCC
Progress	629	3	GCAAGCGTTCTGGTGCGCTCGAAAAATCCA
Progress	630	1	GTATACATTTATGACGCATCAGCTCTTAAC
Progress	631	8	TAGAGTATCTGGCTAAAGAGACTAATGCTG
Progress	632	8	CGAGAATAGTTTGTTTCAAAGATTTTATTT
Progress	633	1	ATGATGATTTACTGACTTTTACCAAAGCG
Progress	634	436	CTTTAATCATAGCAAGTTCGCAACCTATTT
Progress	635	1	TCTTATACGGTACTGTTCTTCTAGGGTAT
Progress	636	1	GTAGACGTTCAGATAAATTGCCAAAAAGCA
Progress	637	41	CATGGTCCAGGTGAAAGCCATCTTGCTCAG
Progress	638	1	TTTAGTTGCGGCTGCTTCTGGA
Progress	639	69	CTATATCTACTAGTTATGCGTCAGCTTCGT
Progress	640	9	ACGCATCAACTAAATATGTAATAAGCGGAT
Progress	641	1	TGTAGTTTCTTCTTTTGTAAATGTAGATA
Progress	642	1	AAATAAAAGAAAAGAGAAAAATAATAGGAT
Progress	643	1	ATAGCAGATACCATCCAAGCATCCACACAC
Progress	644	2	TGATATGTTTACGGAAATTCCTAAATTAG
Progress	645	2	ATATGAATTACCGTTAAATGTCCCAGAAGA
Progress	646	1	AGATATTAAGCAAAACTATCGTGCCTTTGA
Progress	647	1	CCAGTGGAACCGCAATTGAATTAATTTCTA
Progress	648	10	AGGCGGTTGGAATACGTGATGACTTGGCGG
Progress	649	1	ACAATTGCAATAGTTTTATGATAGTCTTCA
Progress	650	3	CATAAGATATTACATTAAAATTACCACCTG
Progress	651	30	CGTAAAGGTGCAAACATGGCGAGCGGTGGT
Progress	652	87	CTACTGCATCCATAGCTGTTTGAGCAGGAA
Progress	653	2	TAGGAACATTTAATAATGTAGTTGTAAATG
Progress	654	6	AGATGCCTACTTTTACACTATTGACGAGAA
Progress	655	8	GTTCAGCGGCTTCACAAGCTGACGAAATTT
Progress	656	2	ATATTGTTTACTTCTTTATTTATAGCGGGT
Progress	657	1	ATCTACGCATAATGGCACTTTCCTTCACAT
Progress	658	1	CTCAATAAACGGTGATAGCATTGCGAGGGT
Progress	659	42	CACTATCAGGTTTCGCTAAAGCCAAAATCT
Progress	660	1	TCAGTACTATTCAATGATGCACTTGCTAG
Progress	661	2	TTTCCCATTGTTTTATTGTCAATTGCTTTG
Progress	662	840	CTACAATGCCGGGGCAACGTACCGTTCAAA
Progress	663	1	TAATCCAGGACGCAAGCGTTTTCTCTGTC
Progress	664	2	ACAAGATTAGTAAATTAAATATATCCGATG
Progress	665	1	AATGACTTCTATCGCTTAAAACATCGTCGG
Progress	666	1	GCAAACCCGCAACTGCATCAGTCACA
Progress	667	1	CTAGAGCTCCTGTTATTTTGTGAAGGTTTT
Progress	668	1	AACGTCAGATTTTACAATTTCCTCGTCCTC
Progress	669	1	AGATTTTAACTTCGCAAATCTACCAAATGT
Progress	670	134	ATGTGTGCGGGTATAAATTTAATGAGTTCA
Progress	671	4	TATGCCTAAACAAGACTGTCGCATGTTCTTG
Progress	672	1	CTGACACAGGATCAGGAGCAGCAGTCAGCC
Progress	673	7	GTAAATAAATAGTAATCAATTGGACTTTCA
Progress	674	4	ACAAAGATGTAAGTTACAAATTGAGGCTAG
Progress	675	43	ACATAAGCATCAATGAGTTTTTTGCCTTCG
Progress	676	35	AAGCTAAAGACAAAATATTTCCTAAAACAA
Progress	677	1	TCTATCTTTCATTCCCTGCCTTACAACATG
Progress	678	1	TAATCGTAAGAAAATGATACGACAGAGTTA
Progress	679	6	TAGCAACATTAGACTTAAATAAAACGTCTG
Progress	680	2	TCCATTCTATTTAAGTATTTAGTTTGAACG
Progress	681	2	TCAGACCAGGAGAAGTTCGTTGGAGTTAAT
Progress	682	150	TTATTGACACTAAAGATACTTTCGGACTTC
Progress	683	4	CAAAACAGATGTTAGGCGATGGGGCGGTTA
Progress	684	271	TTAATTCGTTTGCCCTCATAACTAAATTAA
Progress	685	1	TTCCATTACTTACTCTGCTTTGAAGAGTCC
Progress	686	4	TCAAAGCCCTTGACTTGACTATCTATGGAG
Progress	687	1	TCTTGTTAATATGTCGCTTTGTTAAGACGT
Progress	688	1	GACAATTTTGGGCGCGGGGGATTAACGGTT
Progress	689	3	AAAAAGTCAATTGCTTTTTTAAGGTCATCT
Progress	690	1	CTAGTTCGCCTCATCCTTTTTAAACGTACT
Progress	691	679	CCGTTTTAATATGTCGCTTTTTTAAGCCTT
Progress	692	385	TGAAATGATTACCCTTGCTGAACCAATATG
Progress	693	6	CTTTCGATTGGTGAGAATCAAATCTACTCA
Progress	694	1	TATCATCCTTTTGATTTTGTATTCAAAATT
Progress	695	1	CGGTATAGGCGGTGGGCTGGATGGGTCAAA
Progress	696	11	GGTGGAGTAGCTGCTTCATCTTATGCTTTG
Progress	697	1	TTGAAGTTTCAAAGCGACTTTCTCCAGGA
Progress	698	1	TAGGTTCAGTTCAATTTAGTAAAATTTTCG
Progress	699	1	TAAAACAAGTAGTATAATCATGGGTAAAAG
Progress	700	1	TTTTAAAATCTGCTTTTAAAAACTTTGCTA
Progress	701	1	TGATACTCTGATATATGTTACATATTTTTT
Progress	702	2	TTGGTGTTAATCCATCCAACACTCAAATCA
Progress	703	3	CTTGCAATCTATGTACTTTTTGAGTTATA
Progress	704	1	GCTCACGCTTTCATTTTCAATACTTATTTT
Progress	705	1	AATTCATTTCCTCACCGATTGAGGCTAAG
Progress	706	3	ACTGTTAGCAAAATACCCAACTCTTTCGC
Progress	707	2	TTGGTCACCCTGTTATTCATTCCGTAGTA
Progress	708	20	ATTCAAAAGCAAATATCACTAAATGCAAAT
Progress	709	1	ATAAACGTGTTTTTCCTGTAGCATTAAATG
Progress	710	7	GCTTTAATTCATCTAAGTAAATTTTTCCAT
Progress	711	4849	TTGTTGAATTAGCGGGCTCTTACACTCCCT
Progress	712	12	CTTTTGGCTTCATGTTAATTGATTTTTGTA
Progress	713	1	ATTTGTTCCTCTGTCAATGCAGTATTTGCT
Progress	714	12	GTACTAATGAAACGGCTTTTTGTACCATTT
Progress	715	1	TATGAGTGTCAAGAAATTGCGGATCAGCGA
Progress	716	2	TCCTTTCATGTTGTAAACAGGCTCACGCTCA
Progress	717	1	GAGTTGCGCGGTTAATCATGTTATAACTGT
Progress	718	1	CAATAGACCCAAACATTATTATCGATGTTG
Progress	719	2	CGCCTTTTGATTCAGTTTATAACGACATGG
Progress	720	9	ATTGTAAGGATAGAACAGGAAGTGACGCGT
Progress	721	492	AGCCAATTTGTGAAGCTTTAGGAATTGATG
Progress	722	24	GTACCATTTCTTGTGATGTAGCTTCGATAT
Progress	723	3	CGGTAACTGTAGGAACAGTTGTTGAATTTC
Progress	724	1	CAGATCGAACAGTCACTACCGGCAAGGTAT
Progress	725	1	GTATTATTTAACCGCTAATTATCATCGTAA
Progress	726	2	AGGCCTTAATAACATTTAGCGATGACAAA
Progress	727	1	CCACAGCAGAATCTCCTAAGTCGCGGCTCT
Progress	728	6	GTAATTGTAATACCAACCTTAGCTGTGTTT
Progress	729	28	TATATACAGACGTTAAAAAGGATAATGTAA
Progress	730	4	GATAACAGATCGAATACTGAAAATGCAAA
Progress	731	2	AATCGAAGGAAACTACGCTCTACCTGTGTA
Progress	732	3	AAGTCAGCATTTCTGCAGGGAACTCAATTT
Progress	733	2	TGAAATGTCTTAAGCTTTTTGGATTGGATC
Progress	734	1	GAGTTATAGTCATCCAGCTTAAACCTTGAA
Progress	735	1	TAATTGAGCATTCACGCGCCACCATAAAAG
Progress	736	2	TCACCATCGCCAGTACTCTTTTTCT
Progress	737	5	GCGTTACACGAATCCAACCCGCAATAGTTT
Progress	738	1	ACCATACAATTCGCGTATCTCAGTTGCAGT
Progress	739	2	TAGCCAAATAAAACACCCTGAAAACGACTT
Progress	740	1	TCCAGTACCGTCAACCGCTAAACTGTTTTG
Progress	741	23	TAAAACAGTCGAAACCTTTTCGACTTTGTT
Progress	742	177	TAATTACTAAACTAAGTAAAACTGTAATAA
Progress	743	1	CTATTGCAAGGAAAACGAAACCATTGTAAC
Progress	744	1	TCTTATATGGTTTTTCAGAAACGCCAGATG
Progress	745	1	ATTTAGCTGTTCTCCGCTTGGCGATGGGGG
Progress	746	2	GGAAACACTATTTAATTTAAAATCAATTCT
Progress	747	10	TAAGTTTCCTATTTGGTTCAACTCCGAAAG
Progress	748	1	GGGTCGGATTAACACGAATTGGGAATGTAA
Progress	749	8	AGAACCCGTAGCAACTTTTGACGCCCGAAG
Progress	750	27	TGCCGGATACATTGCCATAGTTTCCTTTTC
Progress	751	631	TATTTTTAGATCAAGATGGCTTGTTTTATA
Progress	752	5	GAAGATAGTGCAAGCTGTGTATATCCGCCT
Progress	753	60	CGCAAGTAGTCATTAAATAAGGATTATCATG
Progress	754	50	TAGTGGCATACCACGTAAAAGAATAAATA
Progress	755	2	TCACCATCTTTTAAAGTCCAATTGT
Progress	756	26	CTACAGCAACAACATCAGTTACAGGGTTGT
Progress	757	15	CGTATTGTGCAGTTGCAGCCTGCTTCTAAT
Progress	758	1	CACCCACTTCGATAACTGCGCCTTCTACTA
Progress	759	3	AAGAATGAGCTACAATCGGGGCCAACTTTC
Progress	760	32	GAATTAGTCATAGTTCTTTTCGCAAAAGAA
Progress	761	2	ATCAGGCCTCCGAAGTGTTTTGAGACTAAA
Progress	762	1	TTCATAAGCTCCCCCCAATTATCGCACTCA
Progress	763	1	AGTAAGTGGTAGTACTAAGCCAGGGAATAG
Progress	764	4	GTATAAAGTTTGGATTAAGCAAACGAATAA
Progress	765	5	TAAGTTTTGCTATTTCAATAAGATCATTGT
Progress	766	23	ACATAACGGTTTGTGGCTTTATTTCAGTTG
Progress	767	1	ACTATTAATGCGATGGGGTTGGTTCAAAAG
Progress	768	2	GAAAAGAGCCCATTGGTAGGTTTAACTTTT
Progress	769	4	ATTTGCGGATTTGTGGAACGTGATTTTCAG
Progress	770	2	TAGTAGTATACTCTTTGTATAGTTCTAAT
Progress	771	6	ACATAACGTTGTTGCAGCTTGCAGAAGTGG
Progress	772	24	TATTGCTTTGTCGAGTGCTCTGTCGAGTGC
Progress	773	59	GAAAGCTTTTATCGTGGTAAACTCCATCTG
Progress	774	1	AACATCGCTTTCTAAATATATAAAACTAT
Progress	775	1	TAATGAGTGCGGTTAATCATTTTCCGTTTG
Progress	776	54	CAGATAGGGTTATTGTTATTGAGTTATTTT
Progress	777	1	ACCAAAAACCGTTACTATTTGGCTCGCCC
Progress	778	1	AATTCATTAGTAAGCACTCGACCAAAAATC
Progress	779	9	TATCAAGCTGTTGTATGAGTTATGTAAAAG
Progress	780	102	TAGTGTATTTTGGATTAGTTTTTTCTACT
Progress	781	1	GGGAGATAAATTGTCTTTTACACTTCCCGCTT
Progress	782	2	TCGAAAGAAGCAGCGTTTTTTAAACTACCT
Progress	783	1	ATTGAAATAAGCTTCTTAAATCTATTCCTT
Progress	784	11	TCGGCGCTGTGTTTTGATTGTAATCATTTC
Progress	785	1	GGATTAACTATTAGTACTGCAAAAATAGA
Progress	786	4	GAAAACCTGCAAGCAATAGTTTGTGTGTCG
Progress	787	1	TATATTACGGTGTATCTTGTATTCGCGTCT
Progress	788	2	CTATAATCATAAAGTAATGAATAAAATACA
Progress	789	1	CCCAATCACAGTAAGGCTGCTTCTGGA
Progress	790	1	AATTTTACATTTACAAAAGAGAGTTCAACA
Progress	791	35	ACTTTACTCATGTCGATTTTTGTTGTTTTC
Progress	792	2947	CAGCCACGCTTGTAACTGAGGATACTGGAG
Progress	793	1	TTGTGAGGTTGATTGAATGTTATCTGCTAT
Progress	794	1	AAATATTCCCTTTTTCTGTTAGTCAATTTA
Progress	795	5	CTATACTGTCGGATTTTAATTGAATTTTAG
Progress	796	5	AAAACGCCCTTCACGATAATGCTACCTAGA
Progress	797	1	AATGGATGCTAGACCGTGACAATGCAGCCA
Progress	798	1	TTGATCTACATACAACTGGTTATTTTTTA
Progress	799	2	AGCAACAGCAACGGTAACAACTTACGGGCA
Progress	800	1	AGAACATCCTGTTCTATCCTAACAATCC
Progress	801	62	AGGAAGGTTTTGTTTCTAAAATGTCTCAAA
Progress	802	1	AGTGGTGAACAACATAACAAACGTGTGAA
Progress	803	12	ATGAAATATCTCAGTCATTTGACTCAAAA
Progress	804	6	GCATTAGCTGTTATACCTGAACCAAAACAA
Progress	805	1	ACCTATCTCTCACTCGAAAAATCGAGATGG
Progress	806	654	AACGTTTGCACCATCGAAACGACAATCTTT
Progress	807	1	TAGAATATCCCAATTCTCGAAGCTCTTTTT
Progress	808	1	GCCATTTCATGAATGTCCTAAACAACTACG
Progress	809	10	ATTTGAGAAAAATAAGAAGATCCAAAAAG
Progress	810	1	TTTTATGACCTAATTTTTTACCTGATTCTT
Progress	811	67	ATTAAACGCACTATCTATTTCGTTTGTATT
Progress	812	1	AGACAAAGAACTTTCTTTAACCTATAAAGA
Progress	813	1	AGCTATCACTAAAAACCAAAACACCAGGTT
Progress	814	1	AACATCGCTTTCTAAATCAGCTCCCAATC
Progress	815	2	ATTTTGACACTAACTGCAAGTAA
Progress	816	1	AAGCGGAATATTCTTCCGCAGTTACCTTTG
Progress	817	2	AAAGAACAGCAAGTGACACTCGTCAACTAT
Progress	818	19	TACTCTATACCTTTATTTTCTATAGATGG
Progress	819	9	AAACGTTTATAAGTTTAGTATTTAAAATAA
Progress	820	5	TCATATTACCAACCCCGCCAACTACGATAG
Progress	821	1	CGTTGCTGTCTATTCTGTTGGCGAAAATA
Progress	822	1	AACTTTGTACTCTAGAACTGGATTTAATCT
Progress	823	1126	CGGGTTGGATTAGTATTATTACGTTTTTTC
Progress	824	81	CTCAAGATGAAGGTTTTGATTTAGGGCTAA
Progress	825	2	AATTGCTGGTGAAGGTACTGGCGATGGTGA
Progress	826	1	TCTTTTGGAGATAAAATCACCAGCCAC
Progress	827	1	CTTTTTTCATATCTCGTTTTTTTTCTCATA
Progress	828	1	AAAATGTCAAAGGTCTTAAAAAAATAGTCG
Progress	829	2	TTAACGCTGGGTTTGAAAAAATACAATTTA
Progress	830	2	CGTCGCGCCCTTGCCCTTGTTGGAACGAAT
Progress	831	1	CTTCATCCCCACGTTCCCATAACAACACCG
Progress	832	1	TGGAACTTGGCTTCGAACCAAAGGAATCTG
Progress	833	57	GCCTCACTTGTGATAACTTGTGTTCTGAAA
Progress	834	3	TAGCAATATATAATAATGCGTCATTATATA
Progress	835	1	CAGCAATTAAAATGATTGAAGAAGAAGTAG
Progress	836	22	CGTCTCCTTCAGAGAGGAATCTTAGCCCGT
Progress	837	1	TAGCGGTACTGGATGAATCCATAGTGAGAA
Progress	838	2	AAGGTTGGGATTGCTCCTTTGGCGGAAGA
Progress	839	5	TTATATTTGAGGTATGAAAGGACTTATAAT
Progress	840	1	TGATTTGCAATTGTAGCAACTTACGAGAGTTT
Progress	841	1	AAGAAAGGATTTGAATACATGGAGCAACAT
Progress	842	2	AAGTCCCCACCATCGCCAAGCCGAGAACCG
Progress	843	7	TTGCTGAGCCATTGTTAGCTCCTTTTTTTCG
Progress	844	4	AATTGCGTGGTGGTAATCTACCTGATAAGG
Progress	845	14	GGCATTAACACAAGTAAATAATTTATAATG
Progress	846	8	TCTTTTGCTCTATCGTGCAATTCTTTGTTA
Progress	847	1	TGAGTTTGTCAAATCATATAGATTTTATAC
Progress	848	1	TTCGTCCTCAAAACAATCGAGGTCATTATC
Progress	849	2	TTACCGATGCTCAACAACTTGACAATAAT
Progress	850	1	CAAAATAGTTTTTGGGATGAATTTGGGGTA
Progress	851	10	TGTAATCCTACAGACGAAAATTTATTAACT
Progress	852	1	GGGTTGAATAACAGGGCTGTTGCACTCCCT
Progress	853	2	GTGCTAGTATAGCCGTTCAAGTTTTACGTT
Progress	854	1	CTTTATTCCCAGTTCAATGAAGGCCTAAAA
Progress	855	2	TATCTTATCCAGGGTTGTGACTTTCTTTCG
Progress	856	79	CTGTGCGCTCCACGATATTTTAGAAAGGGC
Progress	857	2	ACTTTTTAGCAAACATAGATTTAACTTCGG
Progress	858	12	AATTGTATCGCAGTTCACCAGGGAAAAACC
Progress	859	9	AATCGGCTACTAATTTTTTTGCGTTTGGT
Progress	860	8	AAAACGATGGGCGGCGACACTTTGGCAGC
Progress	861	1	CGCCTCTTGCGTGAATTGTTGCACTTGATC
Progress	862	1	TTCACCAATCCTTAGGATACAAACACGTCC
Progress	863	1	CGGGGCAACGTACCGTTCAAAGACTGGATC
Progress	864	1	CAGGATGGATTAGAGTAACGCGTAAGGCGA
Progress	865	1	GCGGAGCTTGGCACTATAGAAACTAGC
Progress	866	11	CTGATATGTATTTTGGAGAAAATAATAATG
Progress	867	5	TCCCAATTGTTAAATGCACGCCAGAACAA
Progress	868	19	GGAAATCTTTGACACATTTCAATTAGTCTT
Progress	869	1	AAAAGCTAAATCTTTCAATATTCCTAATC
Progress	870	1	ATAGTGGTTAAGTTGTTGTTATAATTAAAT
Progress	871	4	TGTCGCTTCTAGTTTCTCTTATTGCAAAAC
Progress	872	98	GAACGGAGATTTCGGGTTCTGTATCTACAC
Progress	873	2	TGCAACGAGTACTGGGACAAACGGTGGTTC
Progress	874	1	CTTCTACTTGTGGCATCGGGGGTGAAACAA
Progress	875	1	AAAGCCGAACTACATAAAAAAAAGTTTGGC
Progress	876	1	AAGAGGGATTGAAAAACTTTAAAAGTTATG
Progress	877	2	AATACCAGCCTTTGCTGAACAAACTACGCCAC
Progress	878	774	TTGTTGACCATATAGATAACGATAGGACTA
Progress	879	2	TTGTTAGCGAAGTCCTCAATTTGAGATGA
Progress	880	2	AAGGTGTTATAGAAATAAATGGTCATTCCT
Progress	881	1	CAAAATCCCCAACTTCGCTAATACCTAAGT
Progress	882	15	TATTAGATTGGCTTCTTTTTTCTCGTTTA
Progress	883	1	ACATAACGGTTCTTGGTGTCCTGACCCA
Progress	884	1	TGTGCTTTGTTTATTCGTGTTTTTGTGGTT
Progress	885	3	CACTTCTGGCAAAGTTCGTACATGCGCTGA
Progress	886	586	TAAAAACAAATAATAACCCTTAAAACCTATG
Progress	887	1	AAAAAAGCTGAATTATATGAAACTTCGAAT
Progress	888	22	TGCAAAGGACTACTTTCTAATGTCATTTTA
Progress	889	2	ATATTTGAGCGTTGTGTTTGTATTGAACAA
Progress	890	7	GTATCTCCATTCGTTTGTCTAATGGACGAC
Progress	891	9	CATCTTTCTACTACCATGCAAAAGAGGCT
Progress	892	1	AACAGATGTTTACAACCGTAACGCACTATG
Progress	893	20	CAGTATTAGATTTAAATAAAACATCTGCGG
Progress	894	3	ACGAAGATGGAGATGCCGTTATAATCCTTT
Progress	895	1	GAATGGCACTTCTTGATCTAATTGGTACTGCT
Progress	896	1	TCTTCTGGGTTCAAATTCGAAAGCGATTCC
Progress	897	1	ACATCTTCATTTCCTGAAACATCCTCCATT
Progress	898	9	TAATTCCTAACGAATTAGCAAGGAATAAT
Progress	899	1	CATCAACATTTGTCACTGCGCAAGTTGGAG
Progress	900	1	TAGAAACAGTAATCTTCATAGCAGTAACCG
Progress	901	94	AGCAATTGTTCGAAGGCGTTGTTCTTTTCT
Progress	902	3	AATAACAATATGAACCCACGACATAAATA
Progress	903	3	TTGAAGAATCTGGTAAAAATTTCAAAAGCT
Progress	904	9	ATAACGATATATAATTTGCTTTTCCTGTTA
Progress	905	2	TCGTCATAGCAACAGAGGAAGCGTATATCT
Progress	906	1	GGAAATGCCGCTGGAATTTTAAGTTGGAAA
Progress	907	1701	TGAAGAGCGCCAGCAATCGCCTGATTTACG
Progress	908	1	ATATTAGGTGATGCCGTTTTAAGGATGAGT
Progress	909	2	GTCTTTTACTTCACCGCTAATTAA
Progress	910	3	GCGATGTAGCCTATGTGAATTTTAGTGTCT
Progress	911	2	TTAGATTAGTTGTGTTTATTATGTATAATT
Progress	912	2	GACTCAAGGTACCCAACAATATTAGGAACT
Progress	913	1	TAGTAGGTAATTGCCCATCGCTTCTATCTG
Progress	914	1	AGAAAATACTCAAAGAAGGGGGGGTGATTT
Progress	915	1	TTGAGACAACGTGCTCTGTGAATGCAATTT
Progress	916	2	ACAGGATTGTTTACATTCGTGTCGAT
Progress	917	1	GGGACGGGGTATTAACAAATAAATCCAATAT
Progress	918	4	GGAGAATAGTAGAATACTTAGCCAATACTC
Progress	919	1	CTGGCTTAGTAGCTGCCTTGTAAACCTCCTT
Progress	920	10	TTGTAGCCAGCAGGGGAATAATACCAAAGT
Progress	921	1	TTTGCTTCGGCTGTTTGCTTTTCGATAAGA
Progress	922	2	GAGCAGATGGAAAAGAATCCCACAAGGTCAA
Progress	923	1	TGAGGTTAAGCACTTTTTTCATTTTAGCTA
Progress	924	1	ACTGGCGTTGTGGTCGTTTGAGCAAAGGCT
Progress	925	1	CCTACGTTTAAACCCATCCAGCTTAGTAGA
Progress	926	1	TGAATGATCGTTGGGTTATTAATTTAGATT
Progress	927	1	TTCCAGCCAAGTTCCCTCCCTGACTCATA
Progress	928	2	ATCTCTTGACGGCTTAAATTACAGCAAATT
Progress	929	9	TAGTGGTTTACCAATACCGCCACGAAGTCG
Progress	930	4	AACGTGCTTATAAAAACATGAAGGAATTTG
Progress	931	2	CTAAGCTCTGATAGTCGAAAAAAATTAAAA
Progress	932	3	TGCTTCATGGTGCAACTTCCAGTAATTGCT
Progress	933	1	ATTGGAAGCCACTGTTTGAAGCTTCAGGTT
Progress	934	79	TAGTTGGTGGCACTGGAAACATGACTAAA
Progress	935	1	GAGCAAAATGTATATTTGTCTGCATCAATT
Progress	936	3	TAACAATCGTTACTCTAGCACCAACAGGAT
Progress	937	7	CATTCGCTATTGTTTCAGCCATTTGTGAG
Progress	938	1	AAACGACAATAAACTATTTGCAAAACTTTT
Progress	939	2	TTTAATTCAAGTATTATATTATCTTTGATA
Progress	940	397	AACTTCTTATAACTGCGAAACGTTATGGT
Progress	941	1	AATTGGAAGTAAAATCATCTTCAGAAACA
Progress	942	1	CTGTTGAACCTAAAGTTATCGCTGTGTTTA
Progress	943	3	TCCTTCCTCCATTGATTCATCAATAAAATA
Progress	944	8	TGGCCAGCAACTTACAGTTTGATATACTGA
Progress	945	1	AAAAGTGATATGTAACTAACGTTGAGGTTA
Progress	946	25	AAATACTGGGTTAACGATTTACAAGCAGAG
Progress	947	1	CGTAATCAAATGTTAGTTTTTAATTTAAGT
Progress	948	25	TAGTTCATTCACATAGTATTGCAGAAATT
Progress	949	8	ACCTGTAGGTTGTTTTTGAATAATTTAAAA
Progress	950	23	CTTGTACAACCTACGCCCTACGGCATTGCT
Progress	951	1	TAAGTAAAACACTTTTTGTTATAAATCCAA
Progress	952	250	ATGACGAAAGTATAAACGTTTTAAATCCTT
Progress	953	1	AACGTCGATCCGTAAATAACTACAAGTAAA
Progress	954	35	AAACCGACTTCACATAAATGACTTGGCAAA
Progress	955	1	CATGTTTGTTTGTATAAATCCAAAATCTTA
Progress	956	1	TAATCATCGCCAGCGCCTTCGCCGTCACCT
Progress	957	3	CCAGGCAACAAACTATAGTAGCAAAAATTA
Progress	958	16	CGGTTTCTGGGAACTTATTTTTTGAAATTT
Progress	959	1	GCAAGTGTAAAAGTCATTTGTTGAAATGG
Progress	960	1	TAGGCTTAACCGCTTCAACAAACGTAATAA
Progress	961	2	TAAACAATTCTGGCAACTTTCTTTGTAAG
Progress	962	4	AAACATCATCGACATTCCTCCAATTAATTA
Progress	963	2	CAAAATCATATAAACATATCCCAT
Progress	964	41	TAGGTGCTCACAATGCAGCAACGGGTGTAT
Progress	965	1	TGAGTATCTTCTTGTTACGTTATTTGCAGG
Progress	966	1	AATACTGCGGTTACAACTGCCGGTCTTGATG
Progress	967	1	CATTCACTGTAACTGGACAAAATT
Progress	968	21	CTTGTTATTGATATTGAATTCCGAAACTA
Progress	969	396	TAGTGGTCAATATACCATATCAAATGAAAA
Progress	970	2	ATGATTGCGCTTGGTCTCCCGTTAAT
Progress	971	1	CTGACAATGGGACAGAAGTCAACAACGCTC
Progress	972	1	ACGAGAAAGCACTAGGAGGCCCTCATGACG
Progress	973	4	TAGAATCGGTTGGTAGTTTGGATTCAGATA
Progress	974	1	TCATGCAAGTCGATCAGAAAACTGCTAATA
Progress	975	57	ATTACGGAAACGTGAATAAAGTCACAATTG
Progress	976	12	AAAATGTAGGATCTATTTTTTAGGTAGTAA
Progress	977	61	CTTCTGGCATTCACGCGCCACCATAAATG
Progress	978	6	ATTGCTTACTACTTAAATAATCAACAATTT
Progress	979	9	TGTTTTGTTCAATCACTTTGATTTCCCAAC
Progress	980	37	TACCGTGTTATGCGTATGTGCCGACTTATT
Progress	981	2	AGGAAACCGTAATTGATGCCGAAGATACAG
Progress	982	1	TGGCTGATAACGCTTCTACGTGACTTTAGC
Progress	983	1	ACTTATCTTTGTGTGAAACACTAGAAAACC
Progress	984	1	CAACGTCGATAGTTGCCACCGCCTCTGGA
Progress	985	82	GAACTGACTTTCTAACTCACTCTCACCTAT
Progress	986	1	TTTCATGATTCAGTAATCTATTATTTTCGT
Progress	987	1	GCGTATGAACTGCATTGGTCGATGTATTTT
Progress	988	2	AACAGGTTGTACAACGGGAAGCGTTTGGCT
Progress	989	12	TACACCAAAGAAGGCGATTATAAGGCAGGT
Progress	990	6	AAAAATCTCCTCATCCCTATCTTTGCGATT
Progress	991	1	ACTTAGTTAAGTTTTTACTGGATGAAGCT
Progress	992	4	TTGTTTGTGCTTTCTTTGCCGCGAAGGTT
Progress	993	4	CCTTCCATTTGATTACCTGCCGAAAGATG
Progress	994	1	AAAAAGGAGAAAATTGCAGACCTATTGCTG
Progress	995	1	CATTTTCGGGATAAACTAAAGCCCATATA
Progress	996	17	TACTACGATATCACACTTTTAAAAAGGACA
Progress	997	291	CCAGTGATGATTTTATGTGCAATCATGGCA
Progress	998	1	AAGATGTTTACACCTGATTTTTCTAATTT
Progress	999	1	AATCGGCACAAGAATATTTCCAGTGGTGCG
Progress	1000	3	AGGTAAAAGGTTTAATAAAAATTACACAT
Progress	1001	3	CCGAAAACGACTTCCATCCTTTTTCCGTAA
Progress	1002	1	AACTCCTGTATTTCTATTTGAAATAAATTG
Progress	1003	5	TACATGTCAAGACCGCTATAAAAGGCCTGC
Progress	1004	3	TGCCAAGGGCATAAGAGTATCAATGAAAAA
Progress	1005	3	CAAGTCTTGTGCTTTCATCATAAGAGATTA
Progress	1006	1	AAGCAATTAAAATGTATTAATGACAAAAAA
Progress	1007	1	TGGAGCTGACGCAGAAGGAGAATTTGTAAT
Progress	1008	6	CTCAATCCAAGAACCCAATACTTCTGCTGG
Progress	1009	1	GAGATCCTTAAACACTTGAGGTAAGGATAT
Progress	1010	2	CATTCCACGTATCAGAAATTAAGGCTATA
Progress	1011	1	TCACTCAGAAAATAAAGTAAGTCCATTTTA
Progress	1012	1	ACCGACACTATTCGGGTAAACAACAAAAAG
Progress	1013	10	AATTTGTGTTTAAAGCATTCATGCGGCTAT
Progress	1014	36	AATGCGTCGTACAATGTAATGGTGGGTGGC
Progress	1015	1	TATTTGTCCTTTTACTACACTTTCCGTTTG
Progress	1016	1	TAGTATTGCATTGCCGCTCGTTGCGAGTTG
Progress	1017	16	AATGCCATTTGAAAAACTAAATACACGCCA
Progress	1018	1946	CCAAGGTGCTAATGCTGATTCTGGTGGCAT
Progress	1019	1	CATACGCAACAATTTGGCTTTATCTCCTAA
Progress	1020	11	TTGCGTTTGCATCTGCTTGTGCTTTCAATT
Progress	1021	2	CACGATTGAAGTTTAATTTTTGTTTTTTCA
Progress	1022	165	CGGAAGAAACTTTTGAATATTTAGAAGAAG
Progress	1023	1	GGAGGTCCGTCTCTTACCAGCAGTAACCG
Progress	1024	1	AAGGGAAATAACCATAAAAAACGAAATAT
Progress	1025	1	AAGAAGCGCGTTATCGATCGATTCCATCTG
Progress	1026	9	TCAAGCTTCGAGAGCTACTGCGATACCAGC
Progress	1027	2	ACCATTTATTTATTCATTAAATACGCTTTA
Progress	1028	5	TCACTAGTTCCTTTCCATCGTCAGAGTATT
Progress	1029	3	TTATCATCCTACATTCTTTAATTCTCTTTT
Progress	1030	3166	CATTCATCGATTGGTGCAAGTAAATGATTT
Progress	1031	1	TTGTCCACTCACGGCCTTTCAGGTTTACAT
Progress	1032	2	AAACACACGGTAGTTTAATTGATAGAGAAT
Progress	1033	6	TATCGGTTTCCTTTGTAGCGGCTTTTTTTG
Progress	1034	1	TAGTGTTGATATAGTGAATATTACTTCAAC
Progress	1035	1	AAGACTGCACACTTTACAGCTCCCAATC
Progress	1036	1	TTAAATTGAGAAGCCTATTTCAAGTACTGG
Progress	1037	2	TTACTCCTTCTGTGTCATTAGCTAATAACA
Progress	1038	3	TCGCGGTCTTTAATCCTTTTATCGCGGTG
Progress	1039	2	CTGCTAAACATAGAATAATTTATGAAGCTA
Progress	1040	1	CTTGGACGGGAAAAGCAGCAGTTGCTCGA
Progress	1041	12	TTTCACGCACATTCGTTCCATCTTGCTCAA
Progress	1042	1	TACATCTTACGAATGTCAAAAAGTGTTTT
Progress	1043	4	GAAGTCATTAAAACATAATAGTTTGGATTT
Progress	1044	1	AACAATTGCTAAAAGGCAATCCTGAGCTT
Progress	1045	13	TGAACTTAAAGTGATTGGCTTCAAAGCAC
Progress	1046	1	CTATCGCCCGAGTAGAGGTTAGAGCAACTG
Progress	1047	7	TAAACGAAAGTGGTAAAACATTGCGAAGCG
Progress	1048	117	CAGGTGGCAATCGATGCGAATAGTAAGAAC
Progress	1049	718	ATGACATGCTTAAAGGCGCCACTAAGGAC
Progress	1050	46	AAATAACTCCAGAAAGAAACGTTTTTCGGT
Progress	1051	1	CAAAATCATATAAAGCACCCATTGATTTTT
Progress	1052	13	TATCCTGCCGGTAGAAATCAAGCGTTTGCA
Progress	1053	2	CATTTTGTAATTCCACCATCATTAATTACT
Progress	1054	25	CGCTCATAATGTAGTCAATACTTTGGGCAG
Progress	1055	1	TGGACCCCAATTATTAGCCACTACATAAGC
Progress	1056	2	ACACGCACGCTGATATGCAAATTGCAAGTC
Progress	1057	1	TAATTTTATATAGTTGTTTGTCAACGCCGT
Progress	1058	21	GAGATCACACGTACGGCAAAAAAGGCGAT
Progress	1059	1	TACGTGTCCCATTAGGGAGTTTACCGTAGC
Progress	1060	2	TGTAACTATTGTAACATTTCATGCCCACTG
Progress	1061	46	AGTGTTCTATTGGCTGTACTTGGTAAATCT
Progress	1062	18	TTCTCCTGGATAAACATTTCTGCAATGGTT
Progress	1063	11	ATAACATACACTTTATTCCACTGAATGAAA
Progress	1064	1	ATTTTGACACTAAGAAAGAGTGACTAAAA
Progress	1065	22	AAACGATTCGAATTTTGCAACTATATCTTT
Progress	1066	2	TAGATGCTAAAACACCTGCATAACTCAACA
Progress	1067	1	TCAGTCGCATTTGTAAATTTTTCTTTGACA
Progress	1068	1	ATCAGCAGGAACAATTTATAACACAGCAAT
Progress	1069	11	TTCATTATTATTTATTTATTTATTGGTTAA
Progress	1070	10	TAAACGCTTCTTTTGGTTTTTCAATAAAT
Progress	1071	12	ACTTTGATATTGCAAGGCAATATTACTTT
Progress	1072	1	ATGCTGATTTATTGATCTAATTGGTACTGCT
Progress	1073	1	CGGTTGAAATATTTGACTATTATGATCAAT
Progress	1074	30	TAGGCACAACGGGAACAACTCCAAGTGGC
Progress	1075	1	GTATAACGTTGCAAAATGCAACAGCAGAGG
Progress	1076	1	TAATACCTTCCACTCGGCACGTGATAATCA
Progress	1077	1	TCTCATTTTTTACACGATCAAACCTGATAT
Progress	1078	3	CGTCGTTCCGTCTTGCTTCTTCTAAACTTC
Progress	1079	2	AATGATTCAAACATTCATTTGCGAGCGCAT
Progress	1080	1	TAATTACAACTCCAACGGGATTGTTATGCG
Progress	1081	1	TAGCACCCGCAACGGTAACACCTGTCAAGA
Progress	1082	2	CTTGCGTGCAAAGTTTATAAGTTCTACCAT
Progress	1083	5	CCATTGCCTGTAATTACTAGAAATAATATT
Progress	1084	1	ATTGAAGTAACGATGCATTATATTCTATGT
Progress	1085	4	ATTTCCTGAACCATTTAGAAGTAGGTGTAA
Progress	1086	1	ACTTTCGTTATTGCAAATATAGTTATTTAT
Progress	1087	1	ACAATTCCCGAAACTGTTTCTGATGCTGGT
Progress	1088	1	CATGGATGCTCCTATGTAAACTGGTAAAG
Progress	1089	1	CTGCTAACAGTATTCCCTAATCCATTATAA
Progress	1090	20	ATGAAATTAATAAATGGGGCGGGTTTATTT
Progress	1091	1	CTGACCATGCATTAGCAATCATTTCACCGC
Progress	1092	48	ACATTTTCAGGGTTTATCGTGAAAAGCCAA
Progress	1093	1	TTTTCATCCAGTCCTCATTAAAAAACCACT
Progress	1094	1	TCACCCTCGCTAGTTTCTTCGCCATCATTT
Progress	1095	1	CTACATCGCCAGTTATTTTTTTAACGATCG
Progress	1096	6	CGATTGTGTTGGATTTATTACCAGCGAGAG
Progress	1097	1	GCAATTAATAACGATACTCTTTTTGAAGAA
Progress	1098	18	ATAGTTTGCAAGACGATATTGACGCGCTAG
Progress	1099	6	CTAACCATAGTTACAAAGTCGTCTTTTTG
Progress	1100	3	AAGACACTCCTTCGTGTATAGCCCGGGTGC
Progress	1101	2	TATTTCTGATTCCACAAGGGAATAGGATA
Progress	1102	1	TGGAAACGCTTTCTATGAAAATTAAAAGA
Progress	1103	1	TGCTCGTTGAAGCGTAAACCGCTTTGCGCC
Progress	1104	13	CTACTTGTGCATTCATAATTTTTGTTATTA
Progress	1105	2	TATTAATTTATGTGCTTGTTATTACTTCCC
Progress	1106	1	CCGGACCAACATTTTTCAAATAGAGCATGA
Progress	1107	1	AAAAACTGATCTATGCAACCGGTGCTGGTT
Progress	1108	97	TGATTTGCAATTGTAGCATAAACCGCATTT
Progress	1109	1	CTGCATCTTCGTCCTGTTCCCTCTCTTT
Progress	1110	1	TTGTTGCATTAGCGGGTTGTTACCGTCTCT
Progress	1111	1701	CCTCTGCTGTTGCATTTTGCAACGTTATAC
Progress	1112	2	ACCAAGAGTATTTTTTAAAACTGTTTCTTG
Progress	1113	92	AATACTTTCTTAACTTCCGAACTACCTAAA
Progress	1114	177	GAGACATTAAAACTAAGTTACCAGGCTCAA
Progress	1115	1	TAATACCTAGTGTAGATTTTACTGAAATAT
Progress	1116	1	TATTAGATCAAGATGGCTTGTTTTATA
Progress	1117	2	GGGATGGAAACGGAATTGCACCGCCTTTAT
Progress	1118	1	CATAACTCATACAACAGCTTGATAAGAAGG
Progress	1119	1	CATTCATCGCTTGTTGCAAATAATTAAATT
Progress	1120	1	TGAAGTAAGAAGAACCGTAGACGGGCGAAG
Progress	1121	1	GGAATCTCCTCGAAATAGTAAACAGCTATG
Progress	1122	2	ATTTAAACGATAATAAAACTACAGAGGTTA
Progress	1123	2	AGAAAGGGGATGATGTATCTAAAGAATAT
Progress	1124	1	TACAATCAACAATTAACATTTAAAGCTAAT
Progress	1125	15	GGTACTTACATTGTTTTTTTGTTTCATAAT
Progress	1126	1	TCACTGCCGCTAGTACATTCAACAGCATAT
Progress	1127	2	TTGAGCACTGTTGTCAATCAAGACATCAGCG
Progress	1128	2	CGTTAGCGCACAGACAGGCGAGCCCTTGGA
Progress	1129	2	GGTTAAGCGCTATAGAGGTCGTTGATATTG
Progress	1130	2	TAAGTGAAACCACGCGTGAAATCAATATAA
Progress	1131	1	CGCACATACTGTTTTTAATCATGTTTTCTT
Progress	1132	2	CAGGCGTCATTAAATTTGCAGCTTGCCCTT
Progress	1133	2	TGATTTAGGCGTAGGGCTTGGCGATATCGC
Progress	1134	2	CACAACATTACGGTTCTACAAAAACGAGAA
Progress	1135	27	AAGGTAAACGAACATTAAAAACGAAATAAG
Progress	1136	2	ATTGTGAAATTGGTGTATAAAAATCAGTTA
Progress	1137	2	AAGGTAAATAATTATAAAAACATTAAACAA
Progress	1138	6	TAGCTCGTATTTAAGTTTCAGAAAATTAGC
Progress	1139	1	TGAAAGTGCCAAAGGCGAAACTGAAAGCAC
Progress	1140	1	CTCTGGTTTGCGTTAAATCAGCGTCTAAAA
Progress	1141	4	GGATGGTTTGTAAAAGAAGCTGTTAAGCAA
Progress	1142	22	TAAATGCTGTACTGTAGATTGCTGTATAAT
Progress	1143	2	TGACTTTATTCACGTTTCCGTAATCAAATG
Progress	1144	2	CGATCAAACCAAAGGAATAAAGTAATCATT
Progress	1145	2	ATTACTTTATAACCGATTGACAATTCAGCA
Progress	1146	1	ATATATTGATTAAGTTCATTTTGTCTTTT
Progress	1147	1	CTTTCAACGATTTGAGCAAATAAAAGATTT
Progress	1148	2	CAGAAAGTAAGGTCGAAAAATCAAATCCCA
Progress	1149	125	TACCTTTACTTTTTTAAACTTTCCTGTCTA
Progress	1150	69	AAAAGTGTGATATCGTAGTAAAATTGTACT
Progress	1151	2	TTTCTGAGTGAACAAAGAAATCGCTG
Progress	1152	806	CTGTAGTTAATATAACTACTACTGGAATAT
Progress	1153	8	AATCTGGATGCCAAAGTTTTACAGCCTCAA
Progress	1154	1	CTTGTTATTGACTATTGCGAAAACG
Progress	1155	56	CGGGTGTGTAATGTTTGGCGCAAGCCTCAT
Progress	1156	1	AAAACACTGATTTTTGTTTTTTACTTCATTT
Progress	1157	2	AGGGAAAACAAAATCAGGATTAGTCAAAGA
Progress	1158	4	AGTCAGCACTTCTAGTTGTAAACAAGCTAT
Progress	1159	18	GACAGCTTAGTTTTACCAAGCCATTCAATA
Progress	1160	51	CAGGTTGGAGCGTTTCACCAAAAGGACTAC
Progress	1161	1	ATTGAAACTACTTCTCTGAAAGAGACAGGC
Progress	1162	1	CCAACTCCTGATTACCCAGAGGCTATCTCA
Progress	1163	1	GTCATTTCGTGCATAAACTATACTTCAATC
Progress	1164	1	CGAAATTGGATTTTCTATGGGGAAGCAGTT
Progress	1165	1	TTCATGACTTACTTCTTTTTCATTTACGATAA
Progress	1166	5	ACGTAACTGCTGGTAATATCGCAGGAGAAT
Progress	1167	10	GGAGCCATTACCATGCAGGAACTCATTGAA
Progress	1168	8	GGTAATGGCAGAATCCGGGATAGGTAAATC
Progress	1169	1	TATAGTACTTACGAGATTATTAGGATTTAA
Progress	1170	1	TCAACTAAGTCAACAACTGAATCAGTAACG
Progress	1171	21	AATTGGTGCTTTAGCTAATTTATCAGCTTG
Progress	1172	1	TGACATCATTGGTTTTGACAATTTCTGTCA
Progress	1173	2	TTTGACTCGTTTTTTTGTCTCTTTTTTTCT
Progress	1174	1	ATCAAGGCGGGAATAGCGATTCGTCATCGCTT
Progress	1175	2	GCAGATAACCTAGTGTATTCTTTTGACAGT
Progress	1176	1	TACCATGCTTGGACAGCAGCGTTACATTGC
Progress	1177	1	TAAATTCTGAGTGGGGTGGGATTGAATGCT
Progress	1178	1	TATTAGCCAAGTGTTTTTGTTATTT
Progress	1179	1	TTTCAGCATCTTGATTTATTTTAATTTCTG
Progress	1180	1	ACCTCTATCCTAGCGATGCAAAAGATAGAGGT
Progress	1181	241	AGAAAATACTCAAAGAAAAATAATTTATTT
Progress	1182	5	CCTGGACACAATTAAGCATCGAGAGGAGTT
Progress	1183	1	TTGATGCATTAATGGGCACTTCAGCTCCCT
Progress	1184	2	TAAGTAAAGGATAAGCTATGTTAATTGCCGA
Progress	1185	64	TCCCGGTTTGCGAACAAAATTCACATCATT
Progress	1186	1	CAATATCAACGACCGATAGGGGTGCTGGGA
Progress	1187	2	CTGTTGAAATATCAATACGATACATAGAGA
Progress	1188	1	TGAAGTTCAGATCACTATCTATGCCATTTATT
Progress	1189	3	TATCCGAAAGCAATTGCACCTCTTCTTTTA
Progress	1190	3	AGAAAGACAGAGGCAAGCGGAGGTTTTTAA
Progress	1191	6	ACTCAACACCTTCATCATACTTTTGCTCAA
Progress	1192	2	TAAGCCTTTTGCGCTATTTCCATAATGCCG
Progress	1193	1	ACTGTGCGATCAGTTACTAACTACAGGTGA
Progress	1194	5	AGATATGGCTCAACTAGCGCAATTCTTTCA
Progress	1195	8	TATTGAAAGCAACTGTATATTCCTTTTCAG
Progress	1196	6	GATTTACTTCTGCTGTTGTGATCCTGACTG
Progress	1197	72	AATACGACCTACACTGCTGAGTATAGTAAC
Progress	1198	1	TATCAGTCTGCCGCTTTCTGCATCAAACAG
Progress	1199	1	AACAATCTTGTTGAAAATGCTCTCTCGTTT
Progress	1200	4977	GCCATTTCCTGTATATCCTAAACTGCTATT
Progress	1201	1	TTGTTGGTAAAGAGTCATCTTGTAAAATTA
Progress	1202	1	GGGGGTTAGACCATTGTATTAGCCCCTTAA
Progress	1203	1	TTTTAGCCCAATGATCAGCAGGTAGTTTTG
Progress	1204	2	TGCTTATAATCGAATACAAAAAAGGATAGA
Progress	1205	141	TAGATGGTAGTGTTCGCGATAAAATCTGTT
Progress	1206	1	CCTTTGTTCCCTGATTTAGAAAGCGATGTT
Progress	1207	1	ACAGATCGATCAGAAATCAAAAAACTAAA
Progress	1208	1	GGTAGGCGACCCGGTACCCTGCGGCCTCG
Progress	1209	2	AAGTGTAGTATGCAACATCACCATCTCGTT
Progress	1210	1	GCTGGAAGTATGAGTGGTTTTGCTAATAA
Progress	1211	1	ACAACCGCTTGTGACTGAGGATACTGGAG
Progress	1212	848	ACAACCGCTTCAGCAACTGCATCAGTCACAG
Progress	1213	1	TTGACGCTTATCCGCTATGGTGTGGATTTG
Progress	1214	1	ACATAGATAAAGATAGATATTGACATAAGA
Progress	1215	3	AGATTTATGAGGAAACGCTTGAGTATTTTT
Progress	1216	1	GATATGCAAATGCAAGTCCTAAAGCGTT
Progress	1217	1	TTTGAACGGTACGTTGCCCCGGCATTGTAG
Progress	1218	1	TAATTCCTACCACTATAAGCAACCACCATA
Progress	1219	4	CACGCAATGTTTGTACATTAAAATCATTAG
Progress	1220	9	TTGGTGCGACTGTAGTGGCGTATGGAAAAA
Progress	1221	3	AGCGTCTCATTTCTGGAAGTGATTAGTCTA
Progress	1222	16	TATTAACGTCCCCTCGCTTTGTGTCTGTTA
Progress	1223	1	AAACATTACACCTTATTCAATAAATTAAT
Progress	1224	1	TCTTGTGTGTATTTCATTATTTTATTTAAT
Progress	1225	1	ATGCTGATTATTGTCTATTGCGGAAACG
Progress	1226	2	TGATATTCATACACTTGGCTTTTGCTTTTA
Progress	1227	4	CGTAATCTCGTGCAGCTTCGACCGTAATTT
Progress	1228	1	AACTTTCAAAGGTTTACGGCGACGATGCG
Progress	1229	5	CGGCATCTGTCGAAACATTGTCGGGTTTAT
Progress	1230	2	GTAGATTGATTAATGCTCAATTGTTTA
Progress	1231	2	CTCTGTCAATGCAGTATTTGCTAAAATCAA
Progress	1232	1	CGCTGATGTCTTGTATTTGTGTG
Progress	1233	2	TCAAAGCATGAGAGTAAAGGCAAAAGATTT
Progress	1234	3	TACAACTTAGTATCAATTTTCGTGATCAAC
Progress	1235	2	ATAAAATTCAAATAATTAATATTTTGCTTT
Progress	1236	1	CAAAGTCCGTCTCTTCCCCCAACCCAGGCC
Progress	1237	1	GGCGACCTTTCGTCTTTAGAAATCGGACAA
Progress	1238	12	CGTGGCGATCTAGCGGCACGTTCGCAATAT
Progress	1239	3	GCTACCACGCAAAGCCACGACAACGTTAG
Progress	1240	3	TCATCGCCATTACCCATACGATTTGCATAA
Progress	1241	20	GCAAATTAAGTTGTGCGAGTGTTTCGTTC
Progress	1242	4	TCGTGCTCAACTAAATTAAATTGTTCTCTA
Progress	1243	1	TTGGGGAATGAGAGGGCGATGACAATCAAT
Progress	1244	1	CCAACAACGAGCAGTTAGGTGTAGCTCATC
Progress	1245	1	CTTCTACTATTTGTTTATTTTTAAATGTG
Progress	1246	1	AGTGTGGACCTACATACAACCAAATTTAA
Progress	1247	1	TGCATAGGCTTAGCGTTATTCACGAATCCA
Progress	1248	2	AAAGAAGCGTCACCAGTTGCCGCACCCGAT
Progress	1249	12	AAGTAGGTAATTACCATATTTACATTCTAA
Progress	1250	2	AGACACGAGGAATAAGTGGGAACAATGGAC
Progress	1251	8	TAGATGATTTAAGCGGTGCAAAATCAATGG
Progress	1252	1	TCACCATCGCCAGTGGCCAAAGCCTATA
Progress	1253	13	CACGAGCTCCTACATAAATAGTAGGTTCAG
Progress	1254	2	AGGACTTGAAACACACCCACAATTAGACAG
Progress	1255	6	CGTGATCGTACGAACTGGTCCAATTATGAA
Progress	1256	2	TTGATACGAATTGTAATATCTAGTACAAT
Progress	1257	1	AATATTTAGATAACTATCGCATGATTTAAA
Progress	1258	1	TATATAAAGCAAATTCGCTTTTAGTTTCT
Progress	1259	1	TCATCTTGCAAGGATGGTTTTGATGCGCCT
Progress	1260	1	TTTTAGGCAATCTTCTAGTTCTAGTGTCTT
Progress	1261	1	ACCAGCAATCGCCTGATTTGCG
Progress	1262	1	TTGGTTTTGTTTAACATGGCGTGTTGCATA
Progress	1263	73	GTGGATGGAAAGGTTCAGGTGCTGGTTTTA
Progress	1264	1	GAAATGTGAAAAGAATTTCACTAAGTATTA
Progress	1265	1	AAGATATTTGGAATATGGAACTTAAAAAA
Progress	1266	1	ATCTAACTGAGGGTAGAATCCATTGGTTAC
Progress	1267	1807	CAGATCGATCAGTTACTAACTGCAAGTAATG
Progress	1268	1	AGTGTGGAACTACGCCAATGTCGATA
Progress	1269	1	CGTAAACGTATCCATCTTTGAAACGACTTC
Progress	1270	1	TCTTTTCGAGCATACTGTTTTGTGTCAACC
Progress	1271	2	GTGATTGATCAATGTCCTTGTAATGCAAAA
Progress	1272	3	AGTATCAAAAGAAATTCTAAAAAAGCATT
Progress	1273	1453	TGAACGTCATAGGTAAAATCACCAGCCAC
Progress	1274	421	AGAGTCTCTAGCGGGTTGTGGTTCCAGAAAT
Progress	1275	2	GGGAATTGAGCGCAAAAAATTAGAACTAGA
Progress	1276	2	CCCATCATTTAAGGTGAAGGAGCAAGGAAT
Progress	1277	28	TTAAAACGCTTAAACATTTCGTCCGAGTTA
Progress	1278	1	TGTATAGAGTTCAATTTACCCTATCACTCG
Progress	1279	29	ATTTTCCGTAAACATACGGAATTACAAGGC
Progress	1280	448	TACACAGGTAGAGCGTAGTTTCCTTCGATT
Progress	1281	236	CTAAACCTGACAATTCAAAATTAGAACTAA
Progress	1282	1	TGCTCAAAACTATAATCTGTTTCAATATC
Progress	1283	5	TGACATCTGCGCGCACATTAAAGAAGAGA
Progress	1284	1	GTTCGTTCTTGAGTTCTTTAGGAAAGCAA
Progress	1285	3	GTTACGTTGGATATATCTTCCCGCGATCAA
Progress	1286	2	TGCACATTATCATAATAAATATAAAAAAAG
Progress	1287	66	CATGGGAGTTGAAAACAATATTGGTCTGTA
Progress	1288	1	AATACGGATGCGACGGCGGAAATACCACTT
Progress	1289	1	TGAATATTCATTCTTTAACATTTAAGATTA
Progress	1290	1	TTTTATCCGAGCTCTGCAAAATATAGATGT
Progress	1291	28	TAAAGCATTAGGAGGTTCTACGGGGGCGGT
Progress	1292	3	CAGATGGAGTTTACCACGATAAAAGCTTTC
Progress	1293	41	TATGTTTTGTAACTACTTGACTTTCAACGT
Progress	1294	3	CAACGATTACTGTAAGGAATGGAGAAGACT
Progress	1295	1	TAGCTTTTAAAGCTGATTGACTGACTTTTA
Progress	1296	2	AATGTTTTAGTGGTGAAGCCTGAGTGGATT
Progress	1297	3	TATTAGCGGGATTCACGTCACCATCAGCCT
Progress	1298	1	TAAATTATGACTACTTAATGAATGATATTT
Progress	1299	1	ATGCCACCAGAATCAGCATTGGCACCTTGTAT
Progress	1300	1063	TGAAAAGGCAGTAGCTAATGGAGTGGCTAC
Progress	1301	1	ACTGGAATAACTAATGGGAAATATAAATCA
Progress	1302	1	TTCAAAGTGACGAGACATAAGTGCCTGCTA
Progress	1303	5	AAACCGTGCAAACTTCATTGAGCACGATCC
Progress	1304	5182	CAGCGACGTTAGTTGCGGCTGCATCTGTAG
Progress	1305	3	GTGTTTGATGCATCGCCTCGTCAATATCGT
Progress	1306	1	ATCTTTCTATTTTTCTTTTCTTTGACAAT
Progress	1307	1	GATCAGCCTGCTGATCTTCGCACAATCCAG
Progress	1308	1	AGTTTTCGGATGGAGTTGTTGAAATTTACG
Progress	1309	2	ATTACCTACTACGTCTAGTTTTTCTGTGGG
Progress	1310	4	TAGTTGAATCCCGTTTAGCTTCTTGAAGTC
Progress	1311	1	AGTAGGGGACTACATAAGAAAAAGTGAGGT
Progress	1312	54	GGAACCACCGTGACTTTCGCCACTTTCTGA
Progress	1313	1	AAAATGAAGAAAACAGTAATTAAAGATTTT
Progress	1314	1	TGATTGTTTTGGGGACTGTTTACACTCCG
Progress	1315	1	TTCTTGTGTTTTCACTGTTCTACACTCTTT
Progress	1316	1	ATCTTTACGAATGTCAAAAAGTGTTTTTAT
Progress	1317	1	GTACGATTACCGCATCAATAATACCTTTTA
Progress	1318	1	GAACAAAATTCACCCGCTTGTCAAATGGTT
Progress	1319	1	CCTCGACAAACTGGCTCTTTATCGGGTTGG
Progress	1320	1	CAAAATCCCCAACTTCGCCAAGGCCTCATA
Progress	1321	1	TACTCACAGTAAGCGTAGTTTCCTTAAATT
Progress	1322	1	ACTAATCAATGGTGCTAGAATTACAAACTA
Progress	1323	9	TGAAAACATACACTAAAACCAAGACAATAA
Progress	1324	2	AAACTTCGGGACGTTCAATAAGATTAAACG
Progress	1325	2	ACAGAATTCAAAACCTCTCTACAAGATTTT
Progress	1326	1	GATTCAGCACAACGAATATTTCAATGGTGG
Progress	1327	42	AACAGTTGCTAAAAGGTTATTAAAAACTAA
Progress	1328	11	ATCAAGGCGGGAATAGCGATTCGTATGTTG
Progress	1329	1	TCACCATCTATAAACATATCCCATT
Progress	1330	30	TGCAAGCGTCAACTTTAGGATTTACGCTTAA
Progress	1331	1	TCTTATCTTAGCGTTTAACACTAGAAAACT
Progress	1332	1	TGAGGATTGTCTCTGTCTTGTGTGATCGTT
Progress	1333	22	TTGAGCTCCAAATGGCTGTCCTTTTTCTGG
Progress	1334	5415	CGCTGATGTCTTGATTGACAAAAGAGCTCAA
Progress	1335	29	TGAAACTTATCTAATAATTCTTTACTCCCT
Progress	1336	1	CATCCACCAATTGTTGCAAGTAATGATTT
Progress	1337	4	ATGACCCATTAAAGCCTGATGATGCATCTA
Progress	1338	1	CGTCACAATCAACTATATATTTAGTTGGTA
Progress	1339	1	TGAATATAGCAATAAAAGTAAAAGT
Progress	1340	1	TTACCGTTGTCTAAGTAGTTTGTGTGAATG
Progress	1341	1	TAATTCTTTACTAAATTTAATTGCCGTTTC
Progress	1342	1	GGAATTAAGGTTTTAACGTTTTGAACAATT
Progress	1343	1	AAGCACGGATTTGAACGTTCT
Progress	1344	1	ACTGGCTTCCTAACTTAAAAACAAAATAA
Progress	1345	3	GGAACTGCTCTTTTATCTTCTTTTTAGCCG
Progress	1346	1	AACGGTTGCAACATCGACTCGACAATAATT
Progress	1347	3	CTTTAGGCAACATCAGGAAAGAGTTGCGAC
Progress	1348	1	TACCTTTACGTTTAGTGGTGGCGGAA
Progress	1349	36	TAGAAAATGAATTAATGATTGACACTAATC
Progress	1350	64	TGCCCGCACGTGCAATATACTTAACTGCTG
Progress	1351	7	AAGAATTCAAAGTTGGTTTCGCTACTTGT
Progress	1352	1	AAATATAACTACAGCAATAACTCTTAAATC
Progress	1353	18	TTGCCAACACAGCGAAACTTGTTCTACAG
Progress	1354	1	AGTGCGTCTGGAGTAAAACCCAAAGGCCCA
Progress	1355	1	TTGGGTTTGCATCTGCTGGCGCAAGGCGTA
Progress	1356	2	CGGCATTTGAAGAAGCTTTAAATAATGACA
Progress	1357	9	TTGGAGACACTCCACAAGTCGCTCCGTTGG
Progress	1358	1835	GAATTGCAATTTGCATATCCGCGTGCGTGT
Progress	1359	11	AACTTGTCACCGAAACAGAAGATTCTTTAT
Progress	1360	1	GAAAGCAAGCAAATCCACAGAAGAGG
Progress	1361	2	AGGAGATTATTGACTGAATTTGCGCTGGTT
Progress	1362	3	AAATCAAAAACAATCGTACCATTAGGACT
Progress	1363	1	TGTCTGTTAATTGTCTAACTATTTTTAGTT
Progress	1364	2	ACGATCCTGTGATCTCCGAGAAGAAAAAG
Progress	1365	6	TGATTAAGCCAAGTTCCAAAACCCCACCAT
Progress	1366	1	AATATAGACCTGCACGAATTAAATATTGAA
Progress	1367	11	TGGACCAGGGATAAGCTTTAGCATCCCTAG
Progress	1368	28	CCAACCGCACCACTTGCTGTGAATTTAGCT
Progress	1369	1	TTCGGCAATATCAATTTCATCAATATAAT
Progress	1370	4	AGCCAATGGCCGCCTCTTTTGATCCGTCAG
Progress	1371	1	GCGTATGAGATCAGCTGCGAACAGTATTAC
Progress	1372	2	AACTGCCGAAAAATCTAAATTAGAACTAA
Progress	1373	1	CGAGTATGTTCAATTATTTGGGTATATATT
Progress	1374	1	ATGAAATCAGCAACTTAAAAAAAGCGCTTA
Progress	1375	2	TAACTACATTATTAAATGTTCCTA
Progress	1376	33	TTCTTTTTGTTTTTCTGTTTAGTGTTTCAA
Progress	1377	32	TGTGGCTATTTCAGTCTTATATTAATATA
Progress	1378	1	CTAAAAGCAAAGTGCCAGTAAGGCCTCATT
Progress	1379	470	GACATTCGTAAAGATGTAAAGCAGTTTGAT
Progress	1380	1	TACCTTCGTAAAGCTGTACCTCCTTTTTAT
Progress	1381	2	CTGGAAGCACGACTGGAATTACTTATTATG
Progress	1382	2	AGTCTGAACAGCCGTTTTACCTTGC
Progress	1383	3	CGCTTCAGCAACTGCATCAGTCACAAAAAA
Progress	1384	3	CATTATGCGAGAATTCACAAATTTACCAC
Progress	1385	83	CATTTGCGGTAGTAACCGCAGTTTCCTTTT
Progress	1386	19	CAACGAGAAATGAATTACCACCTGAAACAG
Progress	1387	5	AAAAAGCTCCTCGGCACCAGGCTTTAATCC
Progress	1388	2	CCGCCGTAAGAACTGCAATCACATTAGTTT
Progress	1389	5	ACCCCCTCCAACATTAAAATAAGTCCCGCG
Progress	1390	1	AAAATTCCCCAACTTCCCAAAGCGGAGGGC
Progress	1391	1	AAGTCTGGCAACTTACGAGAGTTTT
Progress	1392	2	TCACTTCTATGTCTTCTGTTTGTGAGTCAA
Progress	1393	2	ATAAATTGCTTTTTCATTATTTCACGCGAA
Progress	1394	9	GGGACGTTGCTGTTGATATAGACAAGGCAC
Progress	1395	1	GACAAATTGTATCTGGTGCAAGTAAATGATTT
Progress	1396	1	ACAATAACACTAAATAAATAGTGAATAAAA
Progress	1397	1	GTAGATTTACAAATAGATTTGAGAGCGCTC
Progress	1398	27	TGAGCTAGAAGATGGCGCAGTTATCGAAGT
Progress	1399	8	CTTCAACATCGTATTTGTTATCTGAATTT
Progress	1400	1	AACGAGGGGGATGCTTTGAGCCTTGGCCGT
Progress	1401	26	AAACTCGATCAGTATTATAATCTGTAGCT
Progress	1402	27	CAGTGAATGGGAAGGGATTAGTTACTGGAG
Progress	1403	20	TAGGGTTGTAAGATGCTGTATTTTTCTTT
Progress	1404	5	TATATCGCCATTTGTAACAGAGAAAAATG
Progress	1405	1	ATGTTGATTGAGTGAGTAGTGCAGAAGCG
Progress	1406	214	GTAATGATGCGAATTTTGCAACCACGATAA
Progress	1407	1	TATATTAGTCTGATTATTGTATCAACCCTA
Progress	1408	2	TGATTTGAGTGTTGGATGGATTAATGCCT
Progress	1409	1	GGGTGGAAACTTTTACTTACGGTTTACCGT
Progress	1410	1	AAGGCGTCTATTACTCAATTAGACGGTGA
Progress	1411	3	CATAGCAGTTTAGGATATACAGGAAATGGC
Progress	1412	779	AGACCATATAGCCAAGTGTTTTTGTTATTT
Progress	1413	5	TAGCTGTATTAGCTAAAACAGAAGCATTGT
Progress	1414	1	TAAAAGTTGAAGATGCAACCGCTAATTATC
Progress	1415	2	TCATTTTATACTCGTGAAAAATATGTTTTGG
Progress	1416	1	AAGAAGGAAAAACAACAACGAACGAATATG
Progress	1417	1	TGTTTTCTTTTATTACTTCCGTTTCTTGTG
Progress	1418	1	GAATAGTTTGAAAGCGTGGTCATGAAGGGC
Progress	1419	3	TCCCAACAAGATCACACATTACTTCGCCAG
Progress	1420	4	TATTTGTAGTATAACTTATCCTGCATACG
Progress	1421	2	TATCAAGAGCTTCGCCAAGACGAGTGC
Progress	1422	2	GGAATGCTTCTTTATAATCATTGTACAATT
Progress	1423	2678	GCGTCACTTCCTGTTCTATCCTAACAATCC
Progress	1424	3	ACCTAAAATAGAACTCGTAATTGTACTAAC
Progress	1425	1	ACTTCATCGTTTGGAGCTGCTTCATTCTTT
Progress	1426	1	AAGGATGGGCCGAAGCTTTCTTTGATACCA
Progress	1427	19	AGTCCTGACCGTTCCGCTTGTTGTGGCGTT
Progress	1428	6	ATACTGCGAAAATACCCAAAACATTATCT
Progress	1429	1	ATCAAGCGTGCGCCACATTGAAGAGATATA
Progress	1430	19	CCGGTGTCATATTTGTGTCAAATAAAGCGT
Progress	1431	3	TCATCATTATAAATATATTCTAGTGGCATT
Progress	1432	1	TCAAGGACAAACATATGTTTTAGAAGTTAC
Progress	1433	14	CGTTATCGCACATACTGTTTTTAATCATGT
Progress	1434	1	CAGGCGAGTTGCTGGCTTCCAGTATTCCGG
Progress	1435	28	TCATCTCCCGCTAGGATATTCGGCATATCC
Progress	1436	4	TCAATCCTGTTGTGATAGTTTCAATTGCTA
Progress	1437	31	CATATAATTAAACAATCCAATAAGATTTAG
Progress	1438	5	TGAACCAATATGCGTTTCCAATAACACAGA
Progress	1439	1	TCTTAGCTAATACAGCAAAGGCTGGTATT
Progress	1440	1	AGTCGGAAACAATTTTAAATCAATTAGTTA
Progress	1441	2	AAACTGTGGGAACTTGTGGATTTACTTCTG
Progress	1442	14	ATATTTTGTTTGTAGTTCTTGATGCACGG
Progress	1443	1	ATACGTTTGCTGTCATAATTTTTTTGATAA
Progress	1444	1	CTGACCTTGCATTAAAATAATAGCAATATG
Progress	1445	4	CTGCAGACGGAAATCTAATTGAATTAAATT
Progress	1446	2	AGTATAATGCTTTGTTTTCAATGTTTGGTT
Progress	1447	1	CCAAGGTTCCCGCCCTCATTTAAGTGATGC
Progress	1448	80	CTTTGATCCGTTGTGGATTTCGGCACTCCT
Progress	1449	1	AAGAAGTGTTTGTAAAAATGTTTCAGCTT
Progress	1450	88	TAAGTAATGGCATACAATTCGTCATCGCTT
Progress	1451	3	TCAATCCTAGTTTTAAATCCTCGGCAGCA
Progress	1452	1	ATGGAATGAATTATAATGTATTGCTATCC
Progress	1453	3	TATTGAGTCTCTGGTGGACGTATAAGAACT
Progress	1454	6	TAATTGTGATGGGTGCGGTTGTATCTGCG
Progress	1455	2	TTGCGTTTGCAACTTCCTGAACTTTCTCAC
Progress	1456	1	ATCCCGCACAAGGAAACACGGGAAGCCGTT
Progress	1457	19	AGAAACACTATACGTTGAAGCGTACAATTG
Progress	1458	1	GCTTTACAGTTACTGCCTGCTGTATCTGAT
Progress	1459	1	TATTTATCGATTATAGTAGTCGGATCATTT
Progress	1460	1	CGGTTGGTATAGCTTTAAAAGCTGCCTCAG
Progress	1461	4	CAACTCATGGCCTTGGAGAAAAAAATCTAA
Progress	1462	2	CTCTTTCGGGTGTTAATTCCTCTTCTTTGT
Progress	1463	11	TTCAATTAGCTTTAAACCTATCTCTCACTC
Progress	1464	1	TAAAAGGAGCGCAAATAGGACCAGTAGA
Progress	1465	1098	TATTAGTTTCAAGGAATTGCGCTTCAGCGG
Progress	1466	1	TAAATTATCTATGTCGTTTTGTTCGTTAAT
Progress	1467	2	CAGACACTTCTATAGCGCTTAACC
Progress	1468	2	AGAAGGGTTCGCGATAAACATGGAAACCT
Progress	1469	11	AAACAGGATTAGAGACTAAGAGCGCAATGG
Progress	1470	1	CAAATGGTCTTAAGCCTTACTGTGCTTGGTTG
Progress	1471	39	CAGCTCCAGTAATAGCTAAAGATTCCCAAT
Progress	1472	1	AAAGTGTTTACGACATGACTTGGGCAGAGT
Progress	1473	3	ATGTATCCCGCTTTTGTTTTTGGATCTAAA
Progress	1474	9	GTTAAGAACAGTGAGTTATTGGTTAGTTTG
Progress	1475	96	CAATTGAACGCACTTGAAGATGATGACGAA
Progress	1476	1	TATCTTATTGGGCACCCAGGGAAAAAGCAA
Progress	1477	1	TAACCGTTAGTTCTAATTCAAAGCCATTTC
Progress	1478	2	CAACAATTTACGATGTACAATATTTTTGGT
Progress	1479	108	TTCCTGACAAGTGTTCATCAATAGCTGCAG
Progress	1480	4	ATAAAACGCCTCCTTTTTCACGCCAAAAA
Progress	1481	1	CATTACAAGGACATTGATCAATCACAAAAA
Progress	1482	1	GGCATCAAGTAATTTCGCTTCAATATCTT
Progress	1483	33	AGGACTTGATAGGCGTGCTGAATATTACAG
Progress	1484	4	CATTCCTTTTGAAAGTTATCCTTTAGAATC
Progress	1485	460	TGGAGCGGAAATTGTTCCAATGGCCTGCGA
Progress	1486	3	AGAAATTGATAAATAGGATTTGATCTTTAT
Progress	1487	400	GGTGGTTGTACAAGAATTTCGATAAAGATT
Progress	1488	1	GATGTTACCCCAGTCAATGGTCCAGATAAG
Progress	1489	1	AAACATTCCCAGCTGTTTGATTAGCAATCA
Progress	1490	1	AGAAACAGAACATTCAAGTTTATTTTATAG
Progress	1491	26	TCAATTGAGAAGCAGTAAGAGCCTCGGCA
Progress	1492	1	CAAAAGCTTGCTGCTCTACGTAAAAACCAA
Progress	1493	1	CTAAAGCATCTAAAACACACTTCGATTATT
Progress	1494	23	CATTTTTGTTTTTAATTAAGACGTTATTTT
Progress	1495	5	CTAAAATGAAACGCATTGAGCAATTTGCCC
Progress	1496	45	CAATCCCACATTTCCGCTCATATCCCAGTAA
Progress	1497	2	TATCTTCTTCAGGAATACGCGTGATCATCT
Progress	1498	669	AACTCCGAAAAGCTGAACAAACGACGCCTC
Progress	1499	1	TCCGTTTTCACATTGCTTTATAGCAATTT
Progress	1500	1	AAGCTGGCATTGGAAAAGAAAAATTATCT
Progress	1501	3	CAGCTGTCGAGAGCGTAGCCCACGACCTAA
Progress	1502	1	ATGTCGCAATCCATCTAGAAATTCCTAAAG
Progress	1503	10	AAGGCTTATTGATTGGTAGTGAATCAGATG
Progress	1504	1	ATTGGTGGTATTTCTAAACTTTCGACCAAA
Progress	1505	284	AGTAATTAATGATGGTGGAATTACAAAATG
Progress	1506	1631	TGCTGACGCTGAAAGGAAAATGGCAGCAT
Progress	1507	1	CACGACCTTGTACAATTTCGTCAGCAATAA
Progress	1508	4	ACATCTGGAAAACAGTATCTTCCACTCCGT
Progress	1509	6	ATTTATATTGAGATGTATTTGTGCAGTCTT
Progress	1510	7	AAAATAGCCTTAGCACTAGCAAGATCAGTA
Progress	1511	85	ACTCAATTAACGATGGCTTTGGAGGGTTTA
Progress	1512	1	ATTTTGTTTCAAGGTCTCGGAAAAGTGTTT
Progress	1513	11	ACATTACCTGTGAATATTTCTTGGTTTTT
Progress	1514	1	ATAGGTTCACTTGCAATGATTACGCTGTTT
Progress	1515	1	TAATAAGTAGATCCGTAAACTGGTAAAG
Progress	1516	1	TCGATTAGCGTCAGCTCATAACGGGAAGT
Progress	1517	5	ATACTGCCGTAAGGTTTTTTAGATACCATA
Progress	1518	1	CCCCTTCATTTACCACCTTATTAAAATTAA
Progress	1519	430	TTAATGGTCAGGCGTTAAGTGGTAATATTA
Progress	1520	1	CATACTGACCGAGATATTCAAAATGCCGTG
Progress	1521	10	GATTTGGCAAGTACTTGTGTACCAATGTTA
Progress	1522	1	TACTAGCCAAAGATATTCGTTTACGCACTT
Progress	1523	1	CATCATCAGTTGCTTTTTTAAGATTGCGG
Progress	1524	1	ATCACCCCCAACTTCTATTGACGCCTGAAG
Progress	1525	2	ATGGACTCTCGATAGCTTGCTTATAACGT
Progress	1526	751	TAATGACTGAAAATACATTAGGTACTGGGT
Progress	1527	15	TAAAATTGTCTAGTATTACAGTTTCATTTT
Progress	1528	3	TTGCTATGCGTTCGGGTTGCCTTGCGTAAC
Progress	1529	17	CTTGCGCGCTGTGTACACTTCTTGCGTTAT
Progress	1530	1	GGCCAAACCCGCCAAATAAGGGAAAGAAA
Progress	1531	27	ACGTGATGTTAAATTTTTAACTCTTAGTT
Progress	1532	1	TGGCTCGCTGTTGCAAACGCATTAGATACT
Progress	1533	1	AAGAAGAAATGCAACAAGGAAAATGGTATA
Progress	1534	1	AGGAACGCCAATATTTGTCGACAATGCAAC
Progress	1535	1	TGGTGTCCTGCCCTCATAACTAAATTAA
Progress	1536	1	CAGCGCGCTTAGGCGTAAGAGACGGACCTC
Progress	1537	4	TGTGAAGTCCAAAGCCGTTACCATATATAG
Progress	1538	5	TATTATCAGATAATTTTTTAAAGAAAGCCA
Progress	1539	862	GGCTGGGACGTTAATTGGATTTATGCCGT
Progress	1540	9	CGGTTATTGGGTCAAACTCGTTTAAGATTAA
Progress	1541	3	CTAACCTTCAAAATGTATGCTTTTGAAAA
Progress	1542	1	CCATAACTTCTCTCATCTTTTCGAGGGTGG
Progress	1543	9	ATGTATGACTAAGAGTGCTGCGCTAGCTAA
Progress	1544	1	GAATGTTCAGGGTTTATCATGAGAAGATAT
Progress	1545	5	TAATAGAAACCCAAACGTGTTCCCACAACC
Progress	1546	1	AAAAATTTACCTTTGTCGTCAAAGGAGATT
Progress	1547	1	TCTTTTGGAGTAAAAATAATAGTT
Progress	1548	1	TAGTAGGTAACTGCCCTTCTTGAATACTT
Progress	1549	1	GAGCTGTTGACTTCATTTCAGCCAAATCCT
Progress	1550	1	TTGCAAATAAATTTCATCTAAGAAGTTTT
Progress	1551	1653	CAACGGATAACGCACATTTACCAAAATCTT
Progress	1552	121	AGCGCGTCAGGATTAGAACCTATTGGCACA
Progress	1553	3	TAAATGAAGCACGAACTAAAAATACACACA
Progress	1554	9	AAACAACAACGTCAGGCTGAGGATGATCGT
Progress	1555	1	TAAAACCACCTACCCAGGCACCGCACA
Progress	1556	3	ATATTGCGTAGTCTTTTGTCGGAACCGCTT
Progress	1557	64	CAACTCAAGCTAAAATTACAATCGAAGAAC
Progress	1558	3	TATTCCATCATCATAAATAGCTACTATTC
Progress	1559	1	CAGCCACGCTAGCAACTTACGAGAGTTT
Progress	1560	2	CGTGTGCCATATGAATGTTGCCTACTAATC
Progress	1561	1	TAACTGATTTTTCAGAAAAGCAAGCTG
Progress	1562	1	TCTACACTTACCGTTTTAGAAGGTCAAGATA
Progress	1563	20	AGCATTGCAATTGCATCCTGCTCTTTCTTG
Progress	1564	1	TTGTAAATAAGTAACCATGGGTGTGAATTA
Progress	1565	7	CGTGGTGGGTTTTGTATTTTGAGAATATCA
Progress	1566	42	GCATATAGACCGTTGATTTGCGCTCTTCTA
Progress	1567	1	AACCAATGAAGCAGAAAGAACAGTGTAGG
Progress	1568	16	AGCAGATGGCAAATCCATTCCTGCGGCTTG
Progress	1569	12	ATAACGTCAAAATAGATATTAAAACCTCTT
Progress	1570	1	CATAGGCAAGTCGCTTATTTTAAAGAAAT
Progress	1571	90	CGGCAACAACTTCAAACATGCCTGATTAT
Progress	1572	2	TAACTATGGAAAATGTAGTTTCATCAATTG
Progress	1573	15	GGATTTCACAAGCTCGTAGAACGCCTTGGA
Progress	1574	1	TTATGTCATTATGTCACTCCATAAAATCCT
Progress	1575	4	TTCATTGCCAATAACTTTTCATTGTCCAAA
Progress	1576	1	AAGCGGGAAGAGTAATCGATCCTTTAAAT
Progress	1577	7	ATACTAAGTGTGATGGCTTGGTGTGTTCCA
Progress	1578	4	GGATTAACCCATTCACGGCCACGTAAGTTT
Progress	1579	1	CGACCGCCTGAAATAAGAACGGTATCTACT
Progress	1580	1	TGACCGTTTCAAATTGAAATCTCGTGAAGA
Progress	1581	13	CAGGCTCAGAAGCTTCATTTGTGTCCTGTT
Progress	1582	3	CAGTTGCAAGTTTTAGTATTGGATAGGTTG
Progress	1583	8	CTAGTGCCGTAAATTCAAGACAGAAAATAA
Progress	1584	683	CTCTGCTTGTAAATCGTTAACCCAGTATTT
Progress	1585	12	TAGCACCTGTCCAGTTGCCGTTGTCATCTG
Progress	1586	1	AGATGTTCTTGTCATGCGTTTAAGTTAGTT
Progress	1587	1	CGGAGGAAAAGTCTTTGTAAATTTGCTTG
Progress	1588	1	AGTTTTCGATAACTTAACTGCTACAGCATT
Progress	1589	3	ATTGGAGCAGAAACTGTTTAATCTTTTAAA
Progress	1590	10	CCCATCGCCAAGCGGCGGGGACGTTAGTGG
Progress	1591	1	GAAATCCTTACGGATCATAAGATTTTAGAC
Progress	1592	8	TAAACATCTGGTAGATTTGCGAAGTTAGAA
Progress	1593	2	CCATTGATCCGATAGCTGAACCGATTGTGC
Progress	1594	73	CCATAAGGTGGGTCAACAATAGCCAAATCA
Progress	1595	2	AAGATCGTTTTTACTCATTTTATTGTTGAC
Progress	1596	1	AACATCTGATTTTACAAGCTCTTCATCTTC
Progress	1597	74	ACATAACTCATCGCTTTCAGCATATTTAAT
Progress	1598	113	CGTCAAAGGAGATTCCATTGGCTAAATGCT
Progress	1599	1	TTGCTCCAGGACCACTTTTTTATTGTGTGTA
Progress	1600	2	GCCAATAGCTTCATTGGTCAAGTTGGTAGC
Progress	1601	1	GTAGATATTGTCTTAATGCTCACCTAATAT
Progress	1602	3	CCACGATGGAGATTTGAAAGAGATTGGATT
Progress	1603	1	TAATAAATACATCCGCAAAAAACAATCCTA
Progress	1604	26	TATTTGTTCTGTCTTCTAAATAAAAACTAT
Progress	1605	1	AAAAGAAGCTGACGAATTAGTTACGAATTT
Progress	1606	1	CTCTTGCTTGTTCATAATTTTGATTTTATG
Progress	1607	1	TTGCAACTGGGAACATATCAGTCGACACAG
Progress	1608	1	TATGGCATTTTGAAAATTAGCTACATTCTA
Progress	1609	2	CGGTAACTAATCCCTTTGCATTCACTGTAA
Progress	1610	7	TAGTATGATCCACGTTTTTCCAAGTGCCGT
Progress	1611	1	CGCCTGCAACTGCTTTGCTACTAATTAAAC
Progress	1612	1	GACTGTTACGGATAGCGAAACGTAAATTT
Progress	1613	2	CAAATGATGGTGTACTCATCAGGTATGTCA
Progress	1614	6	CTGGACTTGGAAGCGCTTTAGGCGAAGCGC
Progress	1615	1	CAGAGAAAGCACGCAATAACACAGAAGAGG
Progress	1616	1	TCATATTCTTCATCGGACATTCCGAAATTT
Progress	1617	1	AAAGGGCTTATTGCCTTTGCTCTAAGCGAAA
Progress	1618	2	AAACAGTGGCTCCATACTCCTGAGCTTCGA
Progress	1619	5	TTGCTTCATCAAGTTCCATTTTTGCGTTTT
Progress	1620	1	TGCTGACGCTGAAAGGAAATGGCAGCAT
Progress	1621	1	TCACAGAATTCAGAGCCATCATTGCATTCT
Progress	1622	1	CAGCATCTTCATTATTGTATTAAAAGCAG
Progress	1623	2	AGGAACGGCCATTGGTTTGCGTCAAATATG
Progress	1624	8	GGTTTGTCTGATCCTGGGTCTCAATCTTCT
Progress	1625	4	AATTAGACGAAGTTATAAGCGCAACGCAAA
Progress	1626	17	GCAATATGATTTTATTGATTGGATAGAAAA
Progress	1627	141	TAAATTATCCTACGTATTCAATATAATGA
Progress	1628	1	ATATTGTCCACAATGAAACAGTGACTAACA
Progress	1629	1	GCCATTACCTGATGCATGGTCAG
Progress	1630	1	ACAATTGGACTTTAAAAGATGCTATATTCA
Progress	1631	17	TAAAACCAAACGGATTGCAATTTATAGGCA
Progress	1632	1	TATATTTCTGGGTTATCTGTATTTGTGAGG
Progress	1633	1	TACCTAAATAAATCACTAAAACTATTATAG
Progress	1634	3	TTCAATACAAAATTTCGGTTTTTGCCTCCA
Progress	1635	1	AATGCGGTTTGTAGTGTTCCCAGTTCGTTG
Progress	1636	1	TAAGCTCTGCATCGGCCAAAGATAATTTTA
Progress	1637	1	AAATCGATTGTTTTTGATTTTACTTTTTAGA
Progress	1638	1	AGCTGCAAGGACCCCATCTAGAGCAATGG
Progress	1639	11	TGTGAGCAAACATTTCATGGAGCAACATGC
Progress	1640	34	TACCTCCTTACAATGATATTAGTGTTTCT
Progress	1641	10	ATGTCAGAAAACATTAAACAAAAGGCAGA
Progress	1642	1	GAGAAATCAAAATCGCTACCATATACACTG
Progress	1643	1	CAAATCTACCAGCTCATGATTGAAGTAAAA
Progress	1644	1	ATGTTGAAGGAGCGGGCTCGGACGCTACCG
Progress	1645	1	ACAAATATTCTTTTACAGCACTAATAGAAC
Progress	1646	1	TAAGCAATACAGCTCCTGCAATAATTACTA
Progress	1647	2	CAAAAGCAATATTTAGATCTGTTTTCTGTT
Progress	1648	1	CTGACATCCGTTAATGAAAAAAAATCGCTT
Progress	1649	2	CGGTTCCGGTTCTAATATCTCATTGG
Progress	1650	2	TGGGAGCATGATTTAAAAGACAAAGAAGTC
Progress	1651	1	TGAGCGTTAGGGTAGTAGGATGTTATTATTT
Progress	1652	1	TGTTAGATAATAAAAGAGCTGGGGATGAAG
Progress	1653	230	CAACTTCTTCATTGTAGGAAAACCACACTT
Progress	1654	2	TATAAGTTGTATTATCAGGGGCAGAATGT
Progress	1655	1	TAGATTCAATGAATTTATTGATGTCTTGTT
Progress	1656	115	AACCTGGTGTTTTGGTTTTTAGTGATAGCT
Progress	1657	1	GGATCATACTTTGATCCATTTTGGCAAATT
Progress	1658	1	AAGTCGCTTCTTAAAAAGAAATTCTAAGAG
Progress	1659	1	TTTATTCCTTGCTTTGGTAAAGTTAGAAGT
Progress	1660	1	GTATACTTTTTAATAGGTGGAAGTAAAAAA
Progress	1661	1	TGTTTGTCTTTACAGCCTATTCCGGGCGAA
Progress	1662	9	CAAGACAAGGTTAATTTATTGGACGGGATA
Progress	1663	2	CAGTTGCTCCTTTTACAACCGCTTCAGAAA
Progress	1664	1	CCTTATTTTGAAACGTTTCAGTAACATTCG
Progress	1665	1	TTGTAGCAGTAATCGTAACATCAGTAACTT
Progress	1666	1	GATCAGTAGATAGTGATTTAAATTATATG
Progress	1667	2	CTGGCTTGAAAACCCACGCCCAACTAGCAGA
Progress	1668	37	AGTTTCTTCCTCATATTCTATTCCTTTTTT
Progress	1669	5	GTATTAGAGATTTGTTGTGTAATTTTCTTA
Progress	1670	1	CCAAGGTTCTAATGCTGGTGCTGTGGGGAT
Progress	1671	3	AATTAGGGAATGATTTAATTGATTGGCTAA
Progress	1672	1	CAGCGACCCTAGATGCGCCTGCTTCTGTC
Progress	1673	15	AGGGGTTTATCTGTTGTCCCACCATTTCTT
Progress	1674	46	ATAATCAATATCAATTCCTGCGTGGTTTAA
Progress	1675	10	GGATTGGATTAGAGCAACCGCTGGCCACCG
Progress	1676	3	ACAAGTAAACGTACAAGCGGATTTTTTGCA
Progress	1677	1	AGAAAAAGAACGGTGGAAAATTTAAAATAA
Progress	1678	1	TAGACCCGGCAATCTGAGAAAAAGGAATTT
Progress	1679	1	GTCCAGCCTCACAAGCGGTTAAGGATTTT
Progress	1680	7	AGAAAGGATGGCTTAAAGCAACAACCGCAC
Progress	1681	13	TAATCGAGTCATCAATCCTTTAGAATCAGT
Progress	1682	1	GATAATCGATCGCCGTACTGTTTTCATTGA
Progress	1683	1	CCGACGCTGTATAATTTTCTCACGTTAAAC
Progress	1684	1	CCATGGAGAACCCACATTTTCCGATAGTTT
Progress	1685	6	CCTAGATCTATTAACTGATTACCTCCTGAA
Progress	1686	2	CTAATGCCACTTCGACCATAGCATTAAGAAT
Progress	1687	4	GAATTCCTATGATACCATCATAAGACATT
Progress	1688	4	CAAACTCTAATACATTGTTGACATAATTAT
Progress	1689	3	TAAACCCTCTTTTAGCTCTTGGTATAATTTC
Progress	1690	1	AGAGCATCTAGCCATGTATATGATTGAGGT
Progress	1691	3	CAGTACATCAGCTGAGGAACTCGCTAGCAA
Progress	1692	16	TACTGAGGAACAATATCCTCAAACATTAGC
Progress	1693	48	ACATCTTCCAGCGGTTCCGTTATTCCTGTC
Progress	1694	3	TACGGCCCATATTCATATTTATATCAATCC
Progress	1695	71	CATGGATGCTCCTATGTAAAGCATTTAAAG
Progress	1696	1	CCTTGAGGACTCGGAATCCAAAAATCGAAA
Progress	1697	4	CCGTAGTTTGTTTGTCTACTTTTGCGTTTA
Progress	1698	2	GGAATAACTTTCATGAGTTTGTAATTATTG
Progress	1699	65	ATGGACTTTCAGAAGATGAATTACTTGCA
Progress	1700	5	ATTGAACCTCATTCAATTATAACGCACCAA
Progress	1701	1	CTATCGCTTCGGTAAAATTTACCAAAGCGA
Progress	1702	1	CTAGATCGCCTGTTCTTCAAGTAATTCA
Progress	1703	38	TTGAACTTTGATTAGCAGTATAAATGTTCC
Progress	1704	1	CATTTAACATTTACATTTAGTATATTTGCT
Progress	1705	1	TAATACTATGGAAAAATCATATTTAAAAAA
Progress	1706	1	GAATAAAGATTCAGATTGTCCTATAATTTT
Progress	1707	135	ATTTAGACGCTGCTGCAGGAGACGAATTAA
Progress	1708	3	GAACCTATCGCAACGGTATTGTGCGGATC
Progress	1709	1	CCATATCAACGAGCGCTATAGCACGTAGCC
Progress	1710	2	CTCTGCTTTCAATTGTAGTGGAGCACATTT
Progress	1711	5	TTAATTGTGAGTCAACTAAACCTATCACAC
Progress	1712	17	GCTTCATTTGATGTTGGTTTTGTACTTTCC
Progress	1713	1	GACCTGTTCCCGTTGTGCCTAAAATAATTG
Progress	1714	4	TTTGTTAAACTTGTCGCGGGTTTCTTCTA
Progress	1715	904	CCTTGAGGAATCAGAAATCAAAAAACTAAA
Progress	1716	1	CTGCGATCGTATTTACGAATACTAATGGA
Progress	1717	3	GTGGCAGTGGGTTAACTTTAAATTTAGAA
Progress	1718	2	GCGTCACTTCCTGATTCTGGTGGCAT
Progress	1719	1	TAAGACTTTCTTAGCAATATATAATAATGC
Progress	1720	70	GTAAGCATTAGGGTTATGATTTCAGATACA
Progress	1721	2	AGGCAGCTTAGCAATATCAGTGTTTT
Progress	1722	14	TTGAAGCCGTTGCAAATCAAAACGGTTCC
Progress	1723	1	CGCTGATGTAAAGCAGTTTGAT
Progress	1724	2	TATTTCTAGCATAACCTGAAACAGAGTTGT
Progress	1725	5	TGTATAGATATTCCTCAATTACTTCTGTAT
Progress	1726	1	TAAACTTTCCTGTATATTATATAATAATGT
Progress	1727	1	CAGTAATACTACTTTTAGATAACGAAAATA
Progress	1728	1	CTGTTGGACCTTCAATTATTAAAGTATTAT
Progress	1729	2	CGGCAAAGAAAGCACAAACAAAGAAGGTCA
Progress	1730	1	GATATGCAAATTAGCGAAGAGTTTGGA
Progress	1731	1	AGCGAGGACTCAGCTCTATAGTTACTAGA
Progress	1732	7	ATTTCCGTATTGATTAATAAATTAGAATAA
Progress	1733	3	GAATGTTTTTACCTTGTGATTTAAAAGATA
Progress	1734	7	ACGCTAGAGTAACGATTGTTAAAAATGGAA
Progress	1735	33	CAGATAACGAATATACAATGCCTAGTGATC
Progress	1736	2	AACATTTTACCACGTCAAAATTTAAAGATT
Progress	1737	28	CTGTAGTCGATTTCCCTTCTACGATGTAAG
Progress	1738	1	CTATTTTAGTTTTATCTAATACGCCATCTG
Progress	1739	1	CGGTGCTGGTAAATACCATTTTCATAGGG
Progress	1740	1	CCAAGCGTGTGTTATGCGTTCGGGATTTTT
Progress	1741	45	AGAAATTCCCTCAATCATTTTAGAAGTAGA
Progress	1742	1	CGAAGCGAACGACATGGCAAACGTAGATGT
Progress	1743	1	TTTGGCGATCGATTGAATCAGGACCGCACT
Progress	1744	1	GTAAGCATTAGTTTTATGATTACTTATACT
Progress	1745	1253	TCCAGGAGATAAAGTTACAAATTGCGGATA
Progress	1746	7	CATCATCTACAGTAACTTGAACTAATGAAA
Progress	1747	1	TTAGTTAGTTAGCGAGCTCTTACACGCTCT
Progress	1748	1	AGTAATTAATGATCTAATTGGTACTGCT
Progress	1749	2	ACATGCACAATGCCGTATTTATTTACTTTA
Progress	1750	33	CAATATTGGATAATACATGATAGTTTCCAT
Progress	1751	6	TGTTTTCCTCGTTATTAATACCTTTGGCCA
Progress	1752	1	TTTCTAGGGTGGCATTCTTTTTTACGGTTTT
Progress	1753	10	TAAGTAAATGGCAAACTGAATTTATCCTTC
Progress	1754	2	CAACAGAACGACTAGACGTAGTAGGTAATG
Progress	1755	1	TGGAGAAGTCATGGTTACATCAAATAAATAG
Progress	1756	3	AGCCCAACCCACCTCCCCAATCATCGGAGC
Progress	1757	4	AGTACTGAGTTGCGCTTTTAAATGTGAAAT
Progress	1758	1	ACACCTGGTGAGTTGCTTGTAAACTCGGTA
Progress	1759	1	GGAGTGCCGTCTGTTACGCCTAAGGCGGCG
Progress	1760	1	CATAAGTGTCTCTTTCCGATGCTGACATTG
Progress	1761	1	TAATAAAAGCTTTTAAATCGGCATCATTTA
Progress	1762	5	CTTCTACGTAACCATCAACTGTAACCCTTT
Progress	1763	4	TATTAAGACAAACGCCCTCATCTGTTTTAG
Progress	1764	1	TTATCGTAAATGAAAAAGAAGAAATAGTCA
Progress	1765	73	TGGTCTAGCCGGTGTAAGAATCAATAACGA
Progress	1766	1	CGGTAGGAAACTCCTAATCGATGCGAACTG
Progress	1767	1	CCACATTACCACTTCAACGTACCCTTCAAA
Progress	1768	1	TGCTTTTCGGCAGTAATTCTTTGTAATCTT
Progress	1769	1	CGCCTTTAAAGCTAGTGAAAGTAGTAATCT
Progress	1770	7	CAAATGTTTGTTGTCTTGTACCCACAATTA
Progress	1771	1	TTATTAAATAAGCAAGCTGATTCAAGGGAT
Progress	1772	1	GATAACAAAGACCAGGTGAAGCTGGTAGGT
Progress	1773	2	TAAAAAAACCATGAAAACATCAGAGAAAAT
Progress	1774	1	ATATGGTTTCAAAGTCCCAAAACCTCGTAT
Progress	1775	4	TCTGATGAAGTTTTTGAAAATTTCATGTCT
Progress	1776	124	ATTCAAACTACTTAACCGAAAGAGAAGGGG
Progress	1777	2	AATTTCTGGATAGATCCAAAGTAGAATTTG
Progress	1778	2	CCGCTTTGGAAATAAATATCATTAGTACCA
Progress	1779	1	AAACCTTTTCAAACGTTTCTAGCGAAGGC
Progress	1780	3	AGCAAATTAGCGTCATGCAATACTAATTTA
Progress	1781	3	AATATCATCTATTTTTTCACAATTTTTAAT
Progress	1782	17	ATTAAGGCTCTTTAAATATATAAAACTAT
Progress	1783	3	CTACTCCTTCATCAATTAATCCTTCTGCGT
Progress	1784	7	ACGCCTTATGAGTTTTGGGATTTATGTATT
Progress	1785	1	ATAGTCCAGTAGTAGTTATATTAGCTACAG
Progress	1786	9	ACTACCTGACATCGGTGATACCGATAATGC
Progress	1787	2	CTCAAGACAAGACACAAGAAATTAAATACT
Progress	1788	13	TTGGAACTACATACTCATCATAATGCACGG
Progress	1789	1	ATGCACCGATTGCTCATTAAGTACGTTGAA
Progress	1790	22	TACATCGGTGCTGTCAACAGTAACTTCAAGT
Progress	1791	1	CACCGTTCATGTTTAAATGGTCGAACTCAT
Progress	1792	1	TTAATGGTCAGGCGTTAGTGGTAATATTA
Progress	1793	3387	GGAGGTCCGTCTCTTACGCCTAAGCGCGCTG
Progress	1794	27	CCTCTTCTGTGGATTTGCTTGCTTTCGCTT
Progress	1795	1	AACATCATACCCAGAAGTAACTTTACTCTT
Progress	1796	2	TAACAATTCATTTTGCTTTGATTTCAATA
Progress	1797	4	AGCAACGGGATATACGACCACAAAAAACAG
Progress	1798	1	CCTTGTGTTTACTTAAATTAAAACACTAAC
Progress	1799	1	AAGACAGAGCTCGTAACTACTTTATCTTTT
Progress	1800	42	ATGAAGCTTTTAGAATAGCTAAATTATTTG
Progress	1801	75	TTAAGTCGCCTTCTATAAAATTCAAATAAT
Progress	1802	1	AGAGTGAAACTTCATAAAAAAGGGCGTGGA
Progress	1803	1	CAGTTACTCACAAGAAGGAAAACAAATAC
Progress	1804	1	AACACCGTAAGCGGTTAAATCGATATGCTC
Progress	1805	1354	AAGTCTGGCGACATTAACGAGCATGATAAA
Progress	1806	1	GGTCTTCCCCAGCTCGGTTATTAACTAACA
Progress	1807	2	ACAACGCTAGCAAAGCAATATGCTGGACGT
Progress	1808	1	CTAACACGCCAAGCTTGCCAAACCGCTCAA
Progress	1809	44	AAGAGTAAAGTTACTTCTGGGTATGATGTT
Progress	1810	11	ATCTTCGAGCTTCAGCTAGAGTAATGGGC
Progress	1811	4	ACATTTGTAAAGCTGATTGTTTGAGTTCTT
Progress	1812	1	TAGTCTCCGTCTCTTTCGCCTTTGCACGCT
Progress	1813	3	TTTCGCTCCTTCTAGGAAAGAATCAAAAAC
Progress	1814	55	GCCAGTTGTATATTTGTTCCGGACTTCTTT
Progress	1815	1	AATATCTTCAACAAAGCGCTTAATATCAAT
Progress	1816	4	ATAACTTTTGTTTCCAAAGGTCTTAGTCAC
Progress	1817	1	AAACACGAATTTAAGTAACTGGACAACAAT
Progress	1818	3	CCTGCTCCTTCATTACATCGATTGTTTTCT
Progress	1819	1	AAGGAACACATGACGCTTCAACTCCAATAC
Progress	1820	1	CAAGTGTTTGACGCTCAGTCATTTCGGTCG
Progress	1821	2	TTTGAAGCCAAACGCAAATATGATACAGG
Progress	1822	3	GAACTTTGAAAAATAGTCTTTCAATGCTA
Progress	1823	2	GAGCTCCTAACATTTGTTTTTATTCCTAAA
Progress	1824	3	AGACGTGGTATCGCTAACAGGCAATGCAG
Progress	1825	1	TCCTGATGGATTGACTGCGCCATTGACAT
Progress	1826	3	TAAGTTCCATATTCCAAATATCTTGGAACG
Progress	1827	112	AATATGTTTTCGCAGAATTACAAACGCTT
Progress	1828	1	TAATGACTTCATCATCATTTGTAGCAGCAA
Progress	1829	1	GAAAATAACGATTCAGAATTTACCAGTTAC
Progress	1830	3	TGTCAATAACTAAAGGTACTCCAATCATTA
Progress	1831	1	TTCAAAGCAAATTTCCATCAGGTCTTGAAG
Progress	1832	3	ACCGTTGATAGTTCGTTGGCGGCCCAAGAA
Progress	1833	21	TTTAGATATTGTTTCGCTTGGTGAAGTAGC
Progress	1834	1	GCTAACTCAGACTGATTCTTCATAAACAAT
Progress	1835	41	TACTGATCTTAGTTTGTCAGGATCGACTGT
Progress	1836	1	GGTGAACCATCTGAAGGTAACTACAAGCAA
Progress	1837	2	TAAAATCAATGGGCAAATCCTGTGGGTATT
Progress	1838	1	TGGGCGGACCTCCACTTGCAATCTGCATG
Progress	1839	1	TAAATTTTCTAACAAATCTTTAGAGCCAAA
Progress	1840	1	ATTTAACGGTGATAACCCTTAAAACCTAT
Progress	1841	1	GTCAGCTGGATATTTGTTTCGAACTTATTT
Progress	1842	9	TACTTACAAGCGAAAGTACTAAAAAAGTAC
Progress	1843	1	CCAAAACAATTCTTTTATTTTGGTTTTGAC
Progress	1844	2	GTATTTTTTCCAAATGACTTTTACGTCTTT
Progress	1845	2	GAAAATAAGCGGCTGTTTTTAGGGAGTGTC
Progress	1846	1	GAAAAATGAAGCCAAGATGGTAGTGGAGAA
Progress	1847	1	AACACCCTATAATACCAGCGATTATTTCTT
Progress	1848	1	GGCTTAGTTTCAAATAATGATAAATCAATT
Progress	1849	1	GTTTTTTGCAAGCACAACGTAAAGCGTAAA
Progress	1850	7	ACATAACGTCCGAGTGCTTTGCGTTCGTTG
Progress	1851	27	CAGGCGTAACAAGACTATCAAATGCGCTTA
Progress	1852	3	GTATAAGTAAGGTTGTTGCTGAACTGTTCA
Progress	1853	1	GTTTTTCTGTTTAGTGTTTCAATTGAGATT
Progress	1854	2	CGGCAACGATACAATCCAATGCATTGTACA
Progress	1855	1	AACTTACAACAGGCTCCATTTCATGCTGGA
Progress	1856	109	TATATCACATTACAACCGCTGGTGCTAAT
Progress	1857	1	GCATATGAGAAGCACTTTGGACATCTCGTT
Progress	1858	1	CCGCTGAAGCGCAATTCCTTGAAACTAATA
Progress	1859	111	CAAGATTAGTGTCAATCATTAATTCATTTT
Progress	1860	2	AGGCGCAGGCGGATGATTCTGCATCTTTGG
Progress	1861	1	TAGTAGAAATAGGCCCATCGTTGCCAGTTG
Progress	1862	4	GAAGAGTTTGATAACGTTTATGTTTCATT
Progress	1863	1	CTATTTTTACACTTTTATTATTTCTAGCCA
Progress	1864	1	TTAATCATCTTGCTTATTTTAAAACGCCTG
Progress	1865	2	AAGAACTACAATCTCTGTAATTTTCTAGTT
Progress	1866	1	GCGATCACTTTTAATTCTAATGCCCCGTCT
Progress	1867	55	TGCCGTTGCAAATTGCATATTTTGTAAAT
Progress	1868	1	GCTATCACGTCTTAAGTAATTACAAATTCG
Progress	1869	3	CTTACCTTCTACATCTTCATTTCCTGAAA
Progress	1870	2	TTGTTGGGACTAATAATGCAACAGTTACAT
Progress	1871	1	AACCATCAGTTTCAAAAGTCTCTCTAAGAG
Progress	1872	4	CAAGTTCGACGAATTCTATAGCTGCACCAA
Progress	1873	69	GAGTTTACGATAGTTTTATAAGGCCAAATT
Progress	1874	848	TAATCACTCCAAGTCTTACGTTTGTAACGA
Progress	1875	2	GCGCCTTAACAGAAGCTTTAGCAGAAAAAA
Progress	1876	2	TTACTCTGCCTGCTACATCCCTTACAAGT
Progress	1877	1	CTAGAATCACGAAATTCCTACAAACTGGT
Progress	1878	85	ACCACCTGCGACATTGACATAACGAGTTGA
Progress	1879	2	TAGGAGGCATTACGCCTGCAAAAATCATAT
Progress	1880	1	AGAGCGTTGTTGACTTATCGTACTAATATG
Progress	1881	1	TAACTTCAGGGGCCGCAGATGAAGTATCAA
Progress	1882	4	CTATTGGCGAATTTGAAATACCTACCTTAC
Progress	1883	1	CCGAAGCGTTATTGCTTTTTGTTGGTGCTT
Progress	1884	17	AGGTTTTTGTAAATGTGGTAAATCTTTACA
Progress	1885	1128	CAATATCAACGACCTCTATAGCGCTTAACC
Progress	1886	1	AAGTTCCTGATGCTGTTCCAGTATAACCAA
Progress	1887	5	AATGAAAATTTAGTAAAAAATAAATCCTCT
Progress	1888	3	TTCGCATCAGCGTCCTTAGAAACTATTAA
Progress	1889	19	CAGGTTTTCGTCTCTCATTCGTGACCACTT
Progress	1890	3	CACCAACAACGACAACAACGACTTTAGCAC
Progress	1891	1	TAATCTTTAAAGGTTTGTTTTTTTGCGTCT
Progress	1892	2	TGTGTAAGTCGCCACGTAGGAGATTCTAT
Progress	1893	3	TAATATTGACTTTAAACGAAAGAATCGCAC
Progress	1894	1	TATTCGAGCTAATTCATTATTGAACTGTTG
Progress	1895	1	TCTGGTTATGCTCAATAGTCAACTTGCACA
Progress	1896	2	CAGCCTTGAGCGAAAGCAGCAGCGTTTTCT
Progress	1897	2	AAGTTGTATACATTCTTCTTGATGTGACAT
Progress	1898	22	GACATCGAAAAACTAGAGGATTTTGTCCCA
Progress	1899	2	TACTTCCGTAAGTTGCTAAATTTTTACCAT
Progress	1900	2	AAGAATGTTGCTTCCTTGAACCTCTACTAT
Progress	1901	3	TCTTGGTAGCTAATATTAATTTCTGCAGG
Progress	1902	2	AAAGGCCAACAATAAGGCAGCATCTACAAC
Progress	1903	2784	ATATTGTTTCAAGGTCTCTTAACCTTGTAT
Progress	1904	6	AATATTGTGAACGTGCCGCTAGATCGCCAC
Progress	1905	268	CAGATATGGTTATTGTTAAGATTATATTTT
Progress	1906	1	AGGAATACAACGCAATGCGGGCAAACTAT
Progress	1907	1	AAGCGCGGCGTTGATTTAGTGGGCACAATT
Progress	1908	20	TATGTTTAGAAAATTGGACGTAAACAATAC
Progress	1909	5	CAGAAATGCAAATTGAAATCGAAATTCAAA
Progress	1910	2	TGCAATGTAGATGACTGGTGCAAGCTAGTG
Progress	1911	3	AATAAACAGTATCGTTTATGATTTCCGCA
Progress	1912	1	GAATTATCCAGTATATCCTAAATAGCTAAA
Progress	1913	7	TTGGAAAGCGAAGTGATGTATTGTTCTACT
Progress	1914	2	TGCACCACCTTTTACACATGCTATGCAGTT
Progress	1915	79	ACCGCGGGAATTGCAACAACAACTCCTGG
Progress	1916	1	TGATGGGACATTAAGAGGCTTTATGCCGA
Progress	1917	2	AAAACAAAGAAATTTTAGAAGGTCAAGATA
Progress	1918	1	AACGGGTAGCACTTCAAAAGCAACTATTGC
Progress	1919	1	AACTAGAAAGCGGTTCGTTGGTTTTTCATC
Progress	1920	1	TTAGTGTTGTTGCTTGAACACTTG
Progress	1921	1	TTAAACCATGCCGTCAATATAATCGTGTAA
Progress	1922	2	AAACTGTGGCGGGTGGTAAATCCACGGAA
Progress	1923	19	CCTTGGTCGCTACTCTAGTGTGTGATTGCA
Progress	1924	2	CTCTCATGCTTTGAGCAACGTAGCTTTTAT
Progress	1925	1	TGGCTTGCCCAACGTTTATTTTTTGGTTGT
Progress	1926	2	CTATTTCTTTACTTTTATTCGTGACCACTT
Progress	1927	3	ACAACAATACTAGTTTCTTATCTTTCACAT
Progress	1928	25	ACCTCATCTTTGTCTGGTCTTTGATGAAA
Progress	1929	1	AAACATATTGCCTGTTCTATCCTAACAATCC
Progress	1930	2	TGCGCCTATAATGTCGTTGATAGCCCTATC
Progress	1931	27	AAAAACAAAATGGAAGAAAAAGAATTTAT
Progress	1932	2	ACAAGAAAAAACAGTTGTAAGTAGAGTAT
Progress	1933	16	GCTGTGGCGCAATACCAGTTCCAAACAAAA
Progress	1934	3	ATCACCACATAATCCGTTCCTGTTAACGCA
Progress	1935	1	TAGTACGTGATAAAAAGTTTATTGATGTAA
Progress	1936	7	CAATGCAAGCTGGCCATCAGTCATGAATGG
Progress	1937	2	CACAAGCAACAGCAACGGTATCAGGAACGG
Progress	1938	1	GATTGCAATAACAGTCATTTTTTTGGGTTA
Progress	1939	4431	TTCAAAGCCAAGTTCCATCAAGGCCTCATAG
Progress	1940	1	AAAATCTAAACGGAAATCGCGATGTGA
Progress	1941	2	ACGCCTACATTCAAGAAATCGCCGATTGTG
Progress	1942	1	ACAGCTTGCAAGATTCGTTTCTTCGAGTCT
Progress	1943	1	GAAACAAAACAGTCCAAAGAAATAAAATCA
Progress	1944	258	GCGTTACATCAATTAAGGTAATCCAAAAA
Progress	1945	14	TAGTAGTTTCACACGAATTATTATTAAAAA
Progress	1946	1	CGAATTGCATTTTTATATCGTCAAGCTCTT
Progress	1947	1	TAGTCGCTACGTATTCAATATAATGA
Progress	1948	47	AGTTGCTTATGCTAATGCATACAACAATGA
Progress	1949	13	GATCTGCTGAGCGCAAAACAAAAATACATT
Progress	1950	2	TGCCGCAGTAAGGATCATAATTCGTTTCC
Progress	1951	1	TGATTACCGTTTAGGAATCCGTATCATGTT
Progress	1952	22	TGCCTTTAGCGGGAAAATTTCTTTTGTCTT
Progress	1953	4	ATTGACATCATACCATGATAAGTTGCTGG
Progress	1954	1	CAATCCTTCCAGTGCTTTCAATTTTGCAAA
Progress	1955	5	GAAGCCCCGTAACTGTTCCGCTTCTTGGAA
Progress	1956	1	TCATCCAGTCGCCTGATATAGTTAATTTTG
Progress	1957	1	AGGTTTACAGAGGCAACAACTATTCACCAG
Progress	1958	3	CTGACGAGGCGGGTTGTAGGAACCAGCTT
Progress	1959	1	ATTTCGTTGGTTTCTAGCCTCTGGATATTT
Progress	1960	1	CTGTAGTCGACTTCCCTTCTTTTTTACGTTTC
Progress	1961	4	CAGTAAATGGGAATATTGAAAATACGGAGC
Progress	1962	1	TCTGCTCTATCGATCGAGAACATCGTTCAG
Progress	1963	2306	TTAGTGTTGTTGCACCTGTTACTTCTCCTG
Progress	1964	1	GCGATCATCAACTCCCTACCTTAAAACATG
Progress	1965	6	TCAAATGCAGGAGCTGATGTCGCACTGTCA
Progress	1966	2374	TAGTGGCAGGAATCTTACCAGCAGTAACCGG
Progress	1967	1	CCAAGGAGTGTTTTGCTAAATA
Progress	1968	4	ACCCAGCGCATGGCAACACGGGAAGTCGTG
Progress	1969	1345	GTGGATTGATTAAGTCCGTTTTGACTTTTG
Progress	1970	2	AGCGGACAGAAAAAGGCTATTACATACACG
Progress	1971	488	GTTACTGGTCCTATTTGCGCTCCATTTA
Progress	1972	457	TAGACCACGCGCAGTGGCCAAAGCCTATAA
Progress	1973	2	CGCACAAGTATTTATGGTCCCGCACCACGT
Progress	1974	1	TACACAGCCAAGACACAGCAAGCCAACAAA
Progress	1975	2	AAAACCCTTGAAATCGGTGCTTTCAGGATC
Progress	1976	4	ACAAAACTTATATTGACGTTGTAGGGGATT
Progress	1977	204	CCTTCGGTAGAAGTTGAAAAATTTCCCAC
Progress	1978	12	AGAGGATAGCATCTTCTTTTTTAGATTCA
Progress	1979	1	ATGATGATGCGACTGAACTAGAGGGTTCTG
Progress	1980	1	GGTTTACGTGTACACCTTCGAATCTTTATT
Progress	1981	1	GCTTCGTCGTTTAAATAAGAATCATCATAT
Progress	1982	14	CCATCGGATTCTGTGCAAAATGCGGTTAAA
Progress	1983	14	ACCTTCATCGCTTAAATAAATTGGAGCTTT
Progress	1984	2	CTGTAAAATACATAGCAAAACACCGCATAA
Progress	1985	7	CAATAGTGCCTACTTTATTAACTTTGTATA
Progress	1986	2	AGAACCAGAATACTACCCGAAGCTTTAAAA
Progress	1987	4	CTCCTTGTACTCCAAGTTCTGCAATCTCAA
Progress	1988	1	CGGTTTTGTTGGTTAATTGATATTTATTTT
Progress	1989	1	CTGTTGTTTTATTGATCATTGCGCAAACG
Progress	1990	3	ACAATGTCAATAAAGCCAATCCACAGATG
Progress	1991	3	AATAAGCTTCTTGTAGTTTCCATTCAGCAT
Progress	1992	1	TTGCTGTTGCAACACTTTGGCTTTCCACAG
Progress	1993	78	ATAATGTAACGGTTAATGGAAAGGGATTA
Progress	1994	2	GCCACTTTCGTTTATATACGTTGATGCATA
Progress	1995	1	GGTCGTTTAGATGTCGATTTAAAACGTAGG
Progress	1996	2	GGTTTCACTTCTGGATTTATAACTGCGCTA
Progress	1997	14	CATGAGTGAAACTTGTATTAGGATTGAAA
Progress	1998	1	AATAAAGTAGAAAAAACTAATCCAAAATAC
[truncated: 7,167 more rows]
